# Supplementary material for: Independent Evolution of Sex Chromosomes and Male Pregnancy–Related Genes in Two Seahorse Species
Source: Mol Biol Evol. 2022 Dec 29;40(1):msac279. doi: 10.1093/molbev/msac279 (PMC9851323; doi:10.1093/molbev/msac279)
Supplement: msac279_Supplementary_Data [file msac279_supplementary_data.zip]

Archive with 2 entries (2 files):
- Sup.tables.xlsx
- Supplementary_Figures.docx
