# Supplementary material for: Independent Evolution of Sex Chromosomes and Male Pregnancy–Related Genes in Two Seahorse Species
Source: Mol Biol Evol. 2022 Dec 29;40(1):msac279. doi: 10.1093/molbev/msac279 (PMC9851323; doi:10.1093/molbev/msac279)
Supplement: msac279_Supplementary_Data [file msac279_supplementary_data.zip › Sup.tables.xlsx]

## Sheet: Supplementary Table S1 
Supplementary Table S1：Location of AMHR2 and AMHR2Y in common seadragon, alligator pipefish and other Syngnathid species.
Species	Sex	AMHR2 location	AMHR2Y location
Common seadragon	Male	Chr10	Chr4
Common seadragon	Female	Chr10	missing AMHR2Y
Alligator pipefish	Male	Chr10	Chr21
Alligator pipefish	Female	Contig00442	missing AMHR2Y
Lined seahorse	Male	Chr14	missing AMHR2Y
Big-belly seahorse	Male	Chr14	missing AMHR2Y
Tiger-tail seahorse	Male	KV880354.1	missing AMHR2Y
Gulf pipefish	Male	scaffold 17	missing AMHR2Y

## Sheet: Supplementary Table S2 
Supplementary Table S2: Repeat class difference between H. abdominalis and S. scovelli
Repeat Class	H. abdominalis Repeat Length (kb)	S. scovelli Repeat Length (kb)	Length Difference (kb)	Length Ratio	H. abdominalis Percentage	S. scovelli Percentage	Percentage Ratio
Unknown	42139.8	13225.6	28914.2	3.18607	0.0947598	0.0430699	2.19736
LTR/Ngaro	18031.1	2070.78	15960.3	8.70365	0.0405465	0.00674363	5.93931
DNA/TcMar-Tigger	17667.5	2533.34	15134.1	6.97164	0.0397289	0.00824997	4.76995
DNA/hAT-Charlie	17017.9	4849.47	12168.4	3.50871	0.0382681	0.0157926	2.41421
Simple_repeat	7937.18	4816.04	3121.14	1.64794	0.0178483	0.0156837	1.13714
DNA/TcMar-Tc2	7642.52	4045.37	3597.14	1.88898	0.0171857	0.013174	1.30222
LINE/L2	6959.85	2591.8	4368.05	2.68469	0.0156506	0.00844035	1.84426
DNA/TcMar-Tc1	6923.39	3301.78	3621.61	2.09654	0.0155686	0.0107524	1.44379
DNA/hAT-Ac	6164.22	1665.05	4499.17	3.7005	0.0138615	0.00542234	2.52818
LINE/RTE-BovB	5736.58	2607.12	3129.46	2.19989	0.0128999	0.00849025	1.51333
LTR/Gypsy	3861.62	1424.46	2437.16	2.70973	0.00868364	0.00463886	1.85354
LINE/Rex-Babar	3105.08	2466.65	638.438	1.25872	0.00698241	0.00803279	0.870846
LTR/ERV1	1796.57	738.025	1058.54	2.43235	0.00403995	0.00240343	1.65371
DNA/hAT-Tip100	1755.45	532.504	1222.95	3.29229	0.00394749	0.00173413	2.20676
DNA/CMC-EnSpm	1730.87	510.077	1220.79	3.38866	0.0038922	0.0016611	2.26688
DNA/MULE-MuDR	1584.33	436.874	1147.45	3.62051	0.00356268	0.00142271	2.40537
DNA	1551.63	297.688	1253.94	5.19817	0.00348916	0.00096944	3.35611
Satellite	1294.49	278.485	1016.01	4.63529	0.00291093	0.000906904	2.99028
LTR/Pao	1287.02	378.035	908.989	3.39817	0.00289413	0.00123109	2.24938
DNA/PIF-Harbinger	1271.11	556.151	714.961	2.28324	0.00285835	0.00181114	1.54795
RC/Helitron	1246.4	382.832	863.566	3.24985	0.00280278	0.00124672	2.15545
SINE/tRNA-V	1004.16	124.73	879.433	7.99462	0.00225806	0.000406191	4.65844
DNA/hAT-hAT5	904.604	28.288	876.316	30.9207	0.00203418	9.21217e-05	11.1085
Low_complexity	852.243	533.709	318.534	1.59571	0.00191644	0.00173806	1.09705
LINE/Dong-R4	740.118	56.053	684.065	12.99	0.0016643	0.00018254	6.24444
DNA/TcMar-Pogo	652.669	1.401	651.268	272.249	0.00146766	4.56245e-06	14.9926
DNA/CMC-Chapaev-3	612.69	196.976	415.714	3.09982	0.00137776	0.000641465	1.99302
DNA/hAT	603.17	118.4	484.77	5.06005	0.00135635	0.000385577	2.99921
DNA/Crypton-V	525.565	55.359	470.206	9.34305	0.00118184	0.00018028	4.57342
LINE/I	514.601	245.906	268.695	2.08825	0.00115718	0.000800809	1.39562
LTR/Copia	452.342	245.023	207.319	1.84268	0.00101718	0.000797933	1.24417
tRNA	441.49	156.207	285.283	2.8147	0.00099278	0.000508698	1.79527
LINE/L1	408.787	183.586	225.201	2.22003	0.00091924	0.000597859	1.46052
SINE	402.704	125.885	276.819	3.18165	0.000905561	0.000409952	1.97187
DNA/hAT-Blackjack	392.955	165.039	227.916	2.37267	0.000883639	0.00053746	1.54306
DNA/IS3EU	348.713	62.331	286.382	5.52199	0.000784152	0.000202985	2.91814
rRNA	342.641	15.019	327.622	21.4521	0.000770498	4.89103e-05	5.84578
DNA/PiggyBac	341.431	153.645	187.786	2.2143	0.000767777	0.000500355	1.44544
LINE/Penelope	336.027	301.076	34.951	1.1157	0.000755625	0.000980473	0.791898
DNA/TcMar-Mariner	325.268	81.458	243.81	3.95678	0.000731431	0.000265273	2.27619
LINE/L1-Tx1	313.361	59.016	254.345	5.23795	0.000704656	0.000192189	2.75388
DNA/P	289.158	64.874	224.284	4.40474	0.00065023	0.000211266	2.41025
SINE/tRNA-Core-L2	273.474	27.678	245.796	9.57089	0.000614962	9.01352e-05	3.76028
LINE/CR1	272.917	36.975	235.942	7.21309	0.000613709	0.000120411	3.23808
DNA/Kolobok-T2	243.255	109	134.255	2.2205	0.000547008	0.000354965	1.4221
DNA/Zisupton	215.302	100.495	114.807	2.13116	0.00048415	0.000327268	1.36717
DNA/TcMar-ISRm11	197.069	89.503	107.566	2.18854	0.000443149	0.000291472	1.38745
DNA/Merlin	188.381	59.657	128.724	3.12216	0.000423613	0.000194277	1.77932
DNA/Maverick	163.808	553.509	-389.701	0.297214	0.000368355	0.00180254	0.246174
DNA/Sola-1	150.016	56.525	93.491	2.62522	0.000337341	0.000184077	1.53952
SINE/tRNA-Core	141.318	40.568	100.75	3.42374	0.000317782	0.000132112	1.79991
LINE/I-Jockey	139.009	197.733	-58.724	0.704508	0.00031259	0.00064393	0.554608
LTR/DIRS	136.829	13.161	123.668	9.733	0.000307688	4.28596e-05	2.85376
DNA/TcMar	128.408	16.828	111.58	7.25869	0.000288751	5.48015e-05	2.51129
DNA/TcMar-Fot1	115.278	32.076	83.202	3.51548	0.000259226	0.000104458	1.75697
SINE/MIR	114.713	42.42	72.293	2.66497	0.000257955	0.000138143	1.50311
DNA/Ginger	113.939	86.344	27.595	1.31593	0.000256215	0.000281185	0.934494
DNA/PIF-ISL2EU	111.035	53.025	58.01	2.07376	0.000249685	0.000172679	1.2824
LTR/ERVK	107.67	68.242	39.428	1.56942	0.000242118	0.000222234	1.0617
DNA/hAT-Tag1	101.669	19.431	82.238	5.02516	0.000228623	6.32783e-05	2.01266
Retroposon	94.979	37.809	57.17	2.47311	0.000213579	0.000123127	1.40538
DNA/Sola-3	72.337	32.946	39.391	2.1604	0.000162664	0.000107291	1.26713
DNA/Novosib	69.77	46.249	23.521	1.49781	0.000156892	0.000150613	1.02506
LINE	67.329	3.885	63.444	13.9875	0.000151403	1.26517e-05	2.23168
DNA/Zator	54.362	1.611	52.751	21.2034	0.000122244	5.24632e-06	2.11166
SINE/U	50.63	0.663	49.967	31.0463	0.000113852	2.1591e-06	2.09332
DNA/Dada	50.291	25.81	24.481	1.91313	0.000113089	8.40519e-05	1.15777
DNA/CMC-Transib	44.102	6.737	37.365	5.82939	9.91723e-05	2.19395e-05	1.63337
LINE/R2-Hero	42.83	27.924	14.906	1.51535	9.63119e-05	9.09363e-05	1.02815
DNA/CMC-Chapaev	37.853	8.624	29.229	4.03709	8.51201e-05	2.80846e-05	1.4453
DNA/hAT-hATm	37.515	6.547	30.968	5.10335	8.43601e-05	2.13207e-05	1.51961
DNA/Sola-2	37.018	12.66	24.358	2.78316	8.32425e-05	4.12281e-05	1.29749
DNA/Kolobok-Hydra	35.619	17.923	17.696	1.93516	8.00965e-05	5.83674e-05	1.13721
DNA/PIF-Spy	35.538	24.772	10.766	1.41774	7.99144e-05	8.06716e-05	0.995809
LINE/R1	30.476	25.145	5.331	1.2039	6.85314e-05	8.18863e-05	0.926576
DNA/Crypton-H	30.36	14.378	15.982	2.03928	6.82706e-05	4.68229e-05	1.14608
LTR	29.722	50.045	-20.323	0.601861	6.68359e-05	0.000162975	0.634418
LINE/RTE-X	28.237	17.844	10.393	1.55153	6.34966e-05	5.81101e-05	1.03407
DNA/Academ-1	26.943	11.335	15.608	2.26534	6.05868e-05	3.69131e-05	1.17291
SINE/tRNA-V-CR1	26.941	32.008	-5.067	0.846492	6.05823e-05	0.000104236	0.786258
SINE/tRNA-Core-RTE	23.952	8.255	15.697	2.69606	5.38609e-05	2.68829e-05	1.21262
LINE/Dualen	23.856	0.57	23.286	15.8318	5.3645e-05	1.85624e-06	1.50845
DNA/MULE-NOF	22.794	109.849	-87.055	0.214652	5.12569e-05	0.00035773	0.33045
SINE/tRNA	21.813	6.242	15.571	3.1501	4.90509e-05	2.03275e-05	1.23871
SINE/tRNA-Mermaid	15.587	2.74	12.847	4.43503	3.50505e-05	8.92298e-06	1.23987
snRNA	14.843	13.757	1.086	1.07359	3.33775e-05	4.48005e-05	0.921112
DNA/Crypton	14.641	5.2	9.441	2.52274	3.29232e-05	1.69341e-05	1.13674
SINE/tRNA-V-Core-L2	13.454	4.137	9.317	2.8137	3.0254e-05	1.34724e-05	1.14789
RC/Helitron-2	12.63	10.012	2.618	1.23774	2.84011e-05	3.26047e-05	0.9683
DNA/TcMar-Tc4	9.12	2.903	6.217	2.59288	2.05082e-05	9.4538e-06	1.101
DNA/hAT-Pegasus	9.114	4.84	4.274	1.73185	2.04947e-05	1.57618e-05	1.04088
LINE/Tad1	9.017	4.535	4.482	1.80976	2.02765e-05	1.47685e-05	1.04799
LINE/R2	8.824	7.167	1.657	1.20289	1.98425e-05	2.33398e-05	0.971645
LTR/ERVL	6.515	3.111	3.404	1.82802	1.46503e-05	1.01312e-05	1.04103
srpRNA	5.494	0.392	5.102	4.66523	1.23544e-05	1.27657e-06	1.10938
LTR/Caulimovirus	5.054	3.456	1.598	1.35862	1.13649e-05	1.12547e-05	1.00099
Satellite/acro	4.8	4.056	0.744	1.14715	1.07938e-05	1.32086e-05	0.978669
LTR/ERV4	4.397	3.067	1.33	1.32702	9.88754e-06	9.98788e-06	0.999088
SINE/tRNA-Meta	4.335	313.312	-308.977	0.0169736	9.74812e-06	0.00102032	0.0979614
LINE/Proto2	4.281	4.082	0.199	1.03916	9.62669e-06	1.32933e-05	0.967636
DNA/hAT-Tol2	4.191	0.726	3.465	3.00753	9.42431e-06	2.36427e-06	1.06897
LINE/CRE	4.128	2.46	1.668	1.48208	9.28264e-06	8.01115e-06	1.01177
LINE/R1-LOA	3.476	2.566	0.91	1.25519	7.81649e-06	8.35634e-06	0.995018
LINE/R2-NeSL	3.455	4.38	-0.925	0.828067	7.76927e-06	1.42637e-05	0.943162
LINE/CR1-Zenon	3.416	2.705	0.711	1.1919	7.68157e-06	8.809e-06	0.989638
DNA/hAT-hAT6	3.073	0.52	2.553	2.67961	6.91026e-06	1.69341e-06	1.0513
SINE/ID	2.876	4.181	-1.305	0.748118	6.46727e-06	1.36157e-05	0.937082
Satellite/macro	2.823	1.963	0.86	1.29025	6.34809e-06	6.39263e-06	0.999581
DNA/Sola	2.789	0.489	2.3	2.54466	6.27163e-06	1.59246e-06	1.04606
DNA/hAT-hATw	2.761	2.365	0.396	1.11768	6.20867e-06	7.70177e-06	0.986137
DNA/Crypton-A	2.612	0.908	1.704	1.89308	5.87361e-06	2.95696e-06	1.02833
SINE/5S-Deu-L2	2.609	2.482	0.127	1.03647	5.86686e-06	8.08279e-06	0.979498
DNA/TcMar-m44	2.607	0.997	1.61	1.80621	5.86237e-06	3.24679e-06	1.02533
SINE/tRNA-RTE	2.554	1.337	1.217	1.52075	5.74319e-06	4.35403e-06	1.01331
DNA/TcMar-Stowaway	2.076	0.795	1.281	1.71365	4.66831e-06	2.58897e-06	1.02027
DNA/PiggyBac-X	2.007	1.302	0.705	1.30626	4.51315e-06	4.24005e-06	1.00262
Satellite/5S	2.002	1.724	0.278	1.10206	4.5019e-06	5.61432e-06	0.989467
DNA/Crypton-S	1.922	1.387	0.535	1.22413	4.32201e-06	4.51685e-06	0.998136
LINE/RTE-RTE	1.692	16.635	-14.943	0.152651	3.8048e-06	5.41729e-05	0.673301
LINE/L1-DRE	1.621	1.078	0.543	1.26131	3.64515e-06	3.51058e-06	1.0013
DNA/hAT-hobo	1.545	0.672	0.873	1.52213	3.47424e-06	2.18841e-06	1.01258
DNA/Kolobok	1.486	0.418	1.068	1.75317	3.34157e-06	1.36124e-06	1.01954
SINE/B4	1.417	1.127	0.29	1.13634	3.18641e-06	3.67015e-06	0.995334
SINE/tRNA-L2	1.407	3.29	-1.883	0.561072	3.16392e-06	1.07141e-05	0.931805
DNA/hAT-hAT19	1.17	0.553	0.617	1.3973	2.63098e-06	1.80088e-06	1.00815
DNA/TcMar-Sagan	1.101	0.261	0.84	1.66614	2.47582e-06	8.49963e-07	1.01612
DNA/TcMar-Ant1	1.089	0.465	0.624	1.42594	2.44884e-06	1.5143e-06	1.00921
DNA/Crypton-F	1.071	0.448	0.623	1.43025	2.40836e-06	1.45894e-06	1.00936
DNA/Crypton-C	1.065	0.551	0.514	1.3314	2.39487e-06	1.79437e-06	1.0059
DNA/P-Fungi	1.044	0.223	0.821	1.6713	2.34765e-06	7.26214e-07	1.0161
DNA/Academ-H	0.96	0.248	0.712	1.57051	2.15875e-06	8.07628e-07	1.0134
SINE/tRNA-CR1	0.927	0.019	0.908	1.89107	2.08455e-06	6.18747e-08	1.02021
LINE/Proto1	0.901	0.518	0.383	1.25231	2.02608e-06	1.6869e-06	1.00334
DNA/Academ-2	0.862	0.179	0.683	1.5793	1.93838e-06	5.82925e-07	1.01348
DNA/Kolobok-E	0.86	0.735	0.125	1.07205	1.93388e-06	2.39357e-06	0.995511
LTR/Bhikhari	0.855	0.952	-0.097	0.950307	1.92264e-06	3.10025e-06	0.988578
LTR/ERVL-MaLR	0.764	0.386	0.378	1.27273	1.71801e-06	1.25703e-06	1.00455
LINE/CRE-Ambal	0.708	0.259	0.449	1.35663	1.59208e-06	8.4345e-07	1.00742
SINE/Alu	0.708	0.712	-0.004	0.997664	1.59208e-06	2.31867e-06	0.992899
DNA/Academ	0.69	0.388	0.302	1.21758	1.5516e-06	1.26355e-06	1.00284
DNA/PIF-HarbS	0.682	0.397	0.285	1.20401	1.53361e-06	1.29286e-06	1.00238
SINE/Ceph	0.636	0	0.636	1.636	1.43017e-06	0	1.0143
SINE/tRNA-I	0.629	0.293	0.336	1.25986	1.41443e-06	9.54173e-07	1.00456
SINE/tRNA-Deu-L2	0.625	0.232	0.393	1.31899	1.40544e-06	7.55523e-07	1.00645
DNA/TcMar-Cweed	0.615	0.237	0.378	1.30558	1.38295e-06	7.71806e-07	1.00606
DNA/MULE-F	0.604	0.4	0.204	1.14571	1.35822e-06	1.30263e-06	1.00055
LINE/RTE-ORTE	0.594	0.078	0.516	1.47866	1.33573e-06	2.54012e-07	1.01079
Other	0.544	0.333	0.211	1.15829	1.22329e-06	1.08444e-06	1.00137
DNA/Kolobok-H	0.537	0.109	0.428	1.38593	1.20755e-06	3.54965e-07	1.0085
Retroposon/SVA	0.523	0.083	0.44	1.40628	1.17607e-06	2.70295e-07	1.00903
DNA/hAT-hAT1	0.493	0.164	0.329	1.28265	1.10861e-06	5.34076e-07	1.00571
LTR/ERV-Foamy	0.436	0.134	0.302	1.26631	9.80434e-07	4.3638e-07	1.00542
RNA	0.365	0.32	0.045	1.03409	8.20776e-07	1.0421e-06	0.99781
SINE/5S-Sauria-RTE	0.356	0.564	-0.208	0.867008	8.00538e-07	1.8367e-06	0.989825
scRNA	0.328	0.357	-0.029	0.978629	7.37574e-07	1.16259e-06	0.995799
DNA/hAT-hATx	0.32	0.086	0.234	1.21547	7.19585e-07	2.80064e-07	1.00438
Segmental	0.32	0.176	0.144	1.12245	7.19585e-07	5.73155e-07	1.00146
LINE/Deceiver	0.247	0.209	0.038	1.03143	5.55429e-07	6.80622e-07	0.998757
DNA/hAT-Restless	0.232	0.164	0.068	1.05842	5.21699e-07	5.34076e-07	0.999877
DNA/PiggyBac-A	0.228	0.075	0.153	1.14233	5.12704e-07	2.44242e-07	1.00268
DNA/CMC-Mirage	0.223	0	0.223	1.223	5.01461e-07	0	1.00501
SINE/tRNA-Ceph-RTE	0.223	1.045	-0.822	0.598044	5.01461e-07	3.40311e-06	0.971938
Other/DNA_virus	0.196	0.739	-0.543	0.687752	4.40746e-07	2.4066e-06	0.980803
LINE/CRE-Odin	0.193	0.108	0.085	1.07671	4.34e-07	3.51709e-07	1.00082
SINE/5S-Core-RTE	0.182	0.059	0.123	1.11615	4.09264e-07	1.92137e-07	1.00217
DNA/TcMar-Mogwai	0.172	0	0.172	1.172	3.86777e-07	0	1.00387
Satellite/subtelo	0.172	0.234	-0.062	0.949757	3.86777e-07	7.62036e-07	0.996276
LTR/Viper	0.171	0.321	-0.15	0.88645	3.84528e-07	1.04536e-06	0.99346
Unknown/centromeric	0.147	0	0.147	1.147	3.30559e-07	0	1.00331
SINE/tRNA-L1	0.14	0.159	-0.019	0.983607	3.14818e-07	5.17794e-07	0.997981
LTR/Gypsy-Troyka	0.133	0.112	0.021	1.01888	2.99077e-07	3.64735e-07	0.999346
LINE/L1-Zorro	0.121	0.054	0.067	1.06357	2.72093e-07	1.75854e-07	1.00096
ARTEFACT	0.12	0	0.12	1.12	2.69844e-07	0	1.0027
DNA/MULE	0.11	0.072	0.038	1.03545	2.47357e-07	2.34473e-07	1.00013
LINE/RTE	0.103	0.139	-0.036	0.968393	2.31616e-07	4.52662e-07	0.9978
SINE/tRNA-Rex	0.102	0	0.102	1.102	2.29368e-07	0	1.00229
SINE/L2	0.1	0.065	0.035	1.03286	2.2487e-07	2.11677e-07	1.00013
Unknown/TATE	0.097	0	0.097	1.097	2.18124e-07	0	1.00218
DNA/Crypton-R	0.095	0.092	0.003	1.00275	2.13627e-07	2.99604e-07	0.999143
LTR/Cassandra	0.093	0.066	0.027	1.02533	2.09129e-07	2.14933e-07	0.999942
SINE/tRNA-7SL	0.091	0.118	-0.027	0.97585	2.04632e-07	3.84274e-07	0.99821
SINE/5S	0.081	20.163	-20.082	0.0510797	1.82145e-07	6.56621e-05	0.604738
SINE/tRNA-Sauria	0.071	0.014	0.057	1.05621	1.59658e-07	4.55919e-08	1.00114
SINE/tRNA-Sauria-RTE	0.064	0	0.064	1.064	1.43917e-07	0	1.00144
Unknown/Y-chromosome	0.063	0.053	0.01	1.0095	1.41668e-07	1.72598e-07	0.999691
LTR/ERV-Lenti	0.062	0.184	-0.122	0.896959	1.3942e-07	5.99208e-07	0.99543
SINE/I	0.061	0	0.061	1.061	1.37171e-07	0	1.00137
SINE/tRNA-Deu	0.053	0.391	-0.338	0.757009	1.19181e-07	1.27332e-06	0.988604
SINE/RTE-BovB	0.053	0.526	-0.473	0.690039	1.19181e-07	1.71295e-06	0.984331
DNA/Crypton-X	0.051	0.083	-0.032	0.970452	1.14684e-07	2.70295e-07	0.998448
LTR/ERV	0.043	0	0.043	1.043	9.66942e-08	0	1.00097
DNA/Crypton-I	0.04	0.038	0.002	1.00193	8.99481e-08	1.23749e-07	0.999662
SINE/7SL	0.039	0.298	-0.259	0.800462	8.76994e-08	9.70456e-07	0.991257
SINE/tRNA-R2	0.033	0.011	0.022	1.02176	7.42072e-08	3.58222e-08	1.00038
LINE/Genie	0.033	0.033	0	1	7.42072e-08	1.07467e-07	0.999668
SINE/5S-RTE	0.031	0.151	-0.12	0.895743	6.97098e-08	4.91741e-07	0.9958
SINE/tRNA-Deu-RTE	0	0.014	-0.014	0.986193	0	4.55919e-08	0.999544
DNA/TcMar-Gizmo	0	0.047	-0.047	0.95511	0	1.53058e-07	0.998472
Other/subtelomeric	0	0.054	-0.054	0.948767	0	1.75854e-07	0.998245
SINE/tRNA-Deu-CR1	0	0.059	-0.059	0.944287	0	1.92137e-07	0.998082
SINE/B2	0	0.069	-0.069	0.935454	0	2.24703e-07	0.997758
SINE/tRNA-Ceph	0	0.08	-0.08	0.925926	0	2.60525e-07	0.997402
DNA/Ginger-1	0	44.236	-44.236	0.0221063	0	0.000144057	0.40974

## Sheet: Supplementary Table S3
Supplementary Table S3：Chr11 candidate centromeric region repeat contents
TE	Centromere region length (Kb)	Centromere region Percentage	Genomewide Length (Kb)	Genomewide Percentage	Centromere region length vs. Genomewide Length	FC relative to genome average
SINE/tRNA-Core-L2	150.992	0.0610069	273.474	0.000614962	0.552126	99.2044
DNA/Zator	8.623	0.00348404	54.362	0.000122244	0.158622	28.5007
LINE	8.247	0.00333212	67.329	0.000151403	0.122488	22.0083
Retroposon	8.133	0.00328606	94.979	0.000213579	0.0856295	15.3857
LINE/I	43.408	0.0175386	514.601	0.00115718	0.0843527	15.1563
LTR/Copia	37.239	0.0150461	452.342	0.00101718	0.0823249	14.7919
LTR/Pao	94.698	0.0382618	1287.02	0.00289413	0.073579	13.2205
DNA/TcMar-Pogo	38.629	0.0156077	652.669	0.00146766	0.0591862	10.6344
LTR/ERV1	93.29	0.0376929	1796.57	0.00403995	0.0519268	9.33005
tRNA	21.669	0.00875515	441.49	0.00099278	0.0490815	8.81883
DNA/Kolobok-T2	9.056	0.00365899	243.255	0.000547008	0.0372284	6.6891
DNA/hAT-hAT5	32.254	0.0130319	904.604	0.00203418	0.0356554	6.40646
LTR/Gypsy	134.356	0.0542853	3861.62	0.00868364	0.0347926	6.25144
LINE/Rex-Babar	91.256	0.0368711	3105.08	0.00698241	0.0293892	5.28057
LINE/I-Jockey	3.89	0.00157172	139.009	0.00031259	0.0279838	5.02805
LINE/Dong-R4	18.654	0.00753697	740.118	0.0016643	0.0252041	4.5286
DNA/hAT	14.296	0.00577616	603.17	0.00135635	0.0237014	4.25861
LINE/RTE-BovB	133.189	0.0538137	5736.58	0.0128999	0.0232175	4.17165
LINE/L2	156.282	0.0631442	6959.85	0.0156506	0.0224548	4.03462
DNA/TcMar-Fot1	2.452	0.000990707	115.278	0.000259226	0.0212703	3.82179
DNA/CMC-EnSpm	36.379	0.0146986	1730.87	0.0038922	0.0210178	3.77642
DNA/hAT-Pegasus	0.191	7.71717e-05	9.114	2.04947e-05	0.0209568	3.76545
LINE/L1	8.137	0.00328768	408.787	0.00091924	0.0199052	3.57652
LINE/L1-Tx1	5.254	0.00212283	313.361	0.000704656	0.0167666	3.01258
LINE/CRE	0.069	2.78788e-05	4.128	9.28264e-06	0.0167151	3.00332
DNA	25.438	0.010278	1551.63	0.00348916	0.0163944	2.94569
DNA/hAT-Tip100	28.674	0.0115855	1755.45	0.00394749	0.0163343	2.93489
DNA/Sola-3	1.144	0.000462222	72.337	0.000162664	0.0158149	2.84157
Unknown	624.482	0.252316	42139.8	0.0947598	0.0148193	2.66269
LINE/CR1	3.298	0.00133253	272.917	0.000613709	0.0120843	2.17127
DNA/Kolobok-Hydra	0.413	0.000166869	35.619	8.00965e-05	0.0115949	2.08334
DNA/IS3EU	3.809	0.00153899	348.713	0.000784152	0.010923	1.96262
DNA/hAT-Charlie	180.233	0.0728214	17017.9	0.0382681	0.0105908	1.90293
SINE/tRNA	0.204	8.24242e-05	21.813	4.90509e-05	0.00935222	1.68038
DNA/CMC-Transib	0.404	0.000163232	44.102	9.91723e-05	0.00916058	1.64595
DNA/hAT-Ac	54.458	0.0220032	6164.22	0.0138615	0.00883454	1.58736
RC/Helitron	10.986	0.00443879	1246.4	0.00280278	0.0088142	1.58371
SINE/tRNA-Mermaid	0.111	4.48485e-05	15.587	3.50505e-05	0.00712132	1.27954
DNA/TcMar-Tigger	116.32	0.046998	17667.5	0.0397289	0.00658385	1.18297
DNA/Crypton-H	0.188	7.59596e-05	30.36	6.82706e-05	0.00619236	1.11263
Satellite	7.638	0.00308606	1294.49	0.00291093	0.00590038	1.06016
DNA/Zisupton	1.248	0.000504242	215.302	0.00048415	0.00579651	1.0415
DNA/Dada	0.289	0.000116768	50.291	0.000113089	0.00574656	1.03252
LTR/Ngaro	96.208	0.0388719	18031.1	0.0405465	0.00533568	0.958701
LTR/ERVK	0.551	0.000222626	107.67	0.000242118	0.00511749	0.919496
DNA/PIF-ISL2EU	0.547	0.00022101	111.035	0.000249685	0.00492637	0.885157
DNA/Merlin	0.845	0.000341414	188.381	0.000423613	0.00448559	0.805958
DNA/Maverick	0.727	0.000293737	163.808	0.000368355	0.00443812	0.797429
LINE/Penelope	1.387	0.000560404	336.027	0.000755625	0.00412764	0.741643
RC/Helitron-2	0.051	2.06061e-05	12.63	2.84011e-05	0.004038	0.725537
rRNA	1.275	0.000515152	342.641	0.000770498	0.0037211	0.668596
DNA/TcMar	0.369	0.000149091	128.408	0.000288751	0.00287365	0.51633
DNA/P	0.797	0.00032202	289.158	0.00065023	0.00275628	0.49524
DNA/Academ-1	0.074	2.9899e-05	26.943	6.05868e-05	0.00274654	0.49349
DNA/TcMar-Tc2	20.556	0.00830545	7642.52	0.0171857	0.00268969	0.483276
SINE/tRNA-V	2.697	0.0010897	1004.16	0.00225806	0.00268582	0.48258
Simple_repeat	19.044	0.00769455	7937.18	0.0178483	0.00239934	0.431107
DNA/TcMar-Tc1	16.15	0.00652525	6923.39	0.0155686	0.00233267	0.419128
DNA/Sola-2	0.05	2.0202e-05	37.018	8.32425e-05	0.00135069	0.242689
DNA/PiggyBac	0.435	0.000175758	341.431	0.000767777	0.00127405	0.228918
SINE	0.511	0.000206465	402.704	0.000905561	0.00126892	0.227996
DNA/hAT-hATm	0.045	1.81818e-05	37.515	8.43601e-05	0.00119952	0.215526
DNA/Crypton-V	0.556	0.000224646	525.565	0.00118184	0.00105791	0.190082
DNA/Sola-1	0.151	6.10101e-05	150.016	0.000337341	0.00100656	0.180856
DNA/CMC-Chapaev	0.037	1.49495e-05	37.853	8.51201e-05	0.000977465	0.175628
DNA/PIF-Harbinger	1.118	0.000451717	1271.11	0.00285835	0.000879545	0.158034
Low_complexity	0.594	0.00024	852.243	0.00191644	0.000696984	0.125232
DNA/MULE-MuDR	0.95	0.000383838	1584.33	0.00356268	0.000599624	0.107739
DNA/hAT-Blackjack	0.234	9.45455e-05	392.955	0.000883639	0.000595488	0.106996
DNA/Ginger	0.056	2.26263e-05	113.939	0.000256215	0.000491491	0.0883097
DNA/TcMar-ISRm11	0.054	2.18182e-05	197.069	0.000443149	0.000274016	0.0492344
DNA/Novosib	0.012	4.84848e-06	69.77	0.000156892	0.000171994	0.0309033

## Sheet: Supplementary Table S4 
Supplementary Table S4: Repeat class difference between H. abdominalis and H. erectus
Repeat Class	H. abdominalis Repeat Length (kb)	H. erectus Repeat Length (kb)	Length Difference (kb)	Length Ratio	H. abdominalis Percentage	H. erectus Percentage	Percentage Ratio
Unknown	42139.8	25419.3	16720.5	1.65776	0.0947598	0.055291	1.71382
DNA/TcMar-Tigger	17667.5	5611.23	12056.2	3.14821	0.0397289	0.0122053	3.25486
LTR/Ngaro	18031.1	13006.2	5024.84	1.38631	0.0405465	0.0282906	1.4332
DNA/TcMar-Tc2	7642.52	4180.29	3462.22	1.82803	0.0171857	0.00909281	1.88994
DNA/hAT-Charlie	17017.9	13661.8	3356.08	1.24564	0.0382681	0.0297166	1.28776
LTR/Gypsy	3861.62	1179.94	2681.69	3.27082	0.00868364	0.00256655	3.38246
LTR/ERV1	1796.57	106.135	1690.43	16.7785	0.00403995	0.000230861	17.4283
LTR/Pao	1287.02	213.631	1073.39	6.00111	0.00289413	0.000464682	6.21698
DNA/hAT-hAT5	904.604	94.134	810.47	9.51925	0.00203418	0.000204757	9.89122
LINE/L2	6959.85	6153.32	806.522	1.13105	0.0156506	0.0133845	1.1693
DNA/TcMar-Tc1	6923.39	6314.45	608.938	1.09642	0.0155686	0.013735	1.1335
LINE/Rex-Babar	3105.08	2496.17	608.912	1.24384	0.00698241	0.00542958	1.28594
RC/Helitron	1246.4	690.393	556.005	1.80418	0.00280278	0.00150172	1.86581
DNA/hAT-Ac	6164.22	5645.64	518.575	1.09184	0.0138615	0.0122802	1.12876
DNA/PIF-Harbinger	1271.11	767.053	504.059	1.65628	0.00285835	0.00166846	1.71274
DNA	1551.63	1120.32	431.314	1.38465	0.00348916	0.00243687	1.43164
DNA/Crypton-V	525.565	110.876	414.689	4.70668	0.00118184	0.000241173	4.88427
DNA/CMC-EnSpm	1730.87	1354.34	376.528	1.27781	0.0038922	0.0029459	1.32112
tRNA	441.49	80.114	361.376	5.45516	0.00099278	0.000174261	5.67029
Satellite	1294.49	967.249	327.244	1.33798	0.00291093	0.00210392	1.38339
LINE/L1	408.787	82.44	326.347	4.91116	0.00091924	0.00017932	5.10336
DNA/hAT	603.17	283.014	320.156	2.12725	0.00135635	0.000615601	2.20134
SINE/tRNA-V	1004.16	688.313	315.85	1.45821	0.00225806	0.00149719	1.50786
DNA/MULE-MuDR	1584.33	1277.03	307.298	1.24045	0.00356268	0.00277774	1.28248
DNA/TcMar-Pogo	652.669	368.803	283.866	1.76761	0.00146766	0.000802206	1.82849
LTR/Copia	452.342	183.643	268.699	2.45524	0.00101718	0.000399453	2.54258
Simple_repeat	7937.18	7689.64	247.54	1.03219	0.0178483	0.0167262	1.06708
LINE/L1-Tx1	313.361	72.474	240.887	4.27853	0.000704656	0.000157643	4.44808
rRNA	342.641	113.795	228.846	2.99352	0.000770498	0.000247523	3.10434
DNA/P	289.158	73.356	215.802	3.90228	0.00065023	0.000159561	4.05596
LINE/CR1	272.917	58.049	214.868	4.63881	0.000613709	0.000126266	4.83011
DNA/IS3EU	348.713	134.252	214.461	2.58564	0.000784152	0.00029202	2.67952
DNA/CMC-Chapaev-3	612.69	424.292	188.398	1.44299	0.00137776	0.000922904	1.49232
DNA/Kolobok-T2	243.255	54.942	188.313	4.36622	0.000547008	0.000119508	4.54749
LINE/I	514.601	348.302	166.299	1.47609	0.00115718	0.000757613	1.52671
DNA/hAT-Tip100	1755.45	1601.27	154.179	1.09623	0.00394749	0.00348303	1.13331
DNA/PiggyBac	341.431	191.607	149.824	1.77787	0.000767777	0.000416776	1.84016
LTR/DIRS	136.829	1.876	134.953	47.9239	0.000307688	4.0806e-06	60.7581
DNA/Zisupton	215.302	108.572	106.73	1.97406	0.00048415	0.000236162	2.04565
SINE	402.704	299.603	103.101	1.34298	0.000905561	0.000651685	1.38897
LINE/Penelope	336.027	237.025	99.002	1.41593	0.000755625	0.000515568	1.46472
DNA/TcMar-Fot1	115.278	19.684	95.594	5.62164	0.000259226	4.28159e-05	5.93908
SINE/tRNA-Core-L2	273.474	184.55	88.924	1.47925	0.000614962	0.000401426	1.53062
DNA/Ginger	113.939	30.51	83.429	3.6477	0.000256215	6.63642e-05	3.81827
LTR/ERVK	107.67	27.199	80.471	3.85368	0.000242118	5.91622e-05	4.04104
DNA/PIF-ISL2EU	111.035	45.632	65.403	2.40253	0.000249685	9.9257e-05	2.50042
LINE	67.329	2.443	64.886	19.8458	0.000151403	5.31392e-06	24.1376
SINE/tRNA-Core	141.318	82.847	58.471	1.69735	0.000317782	0.000180206	1.75923
DNA/Maverick	163.808	112.034	51.774	1.45804	0.000368355	0.000243692	1.50947
SINE/U	50.63	0	50.63	51.63	0.000113852	0	114.852
LINE/I-Jockey	139.009	92.357	46.652	1.49972	0.00031259	0.000200891	1.55326
DNA/TcMar	128.408	84.731	43.677	1.50947	0.000288751	0.000184304	1.56366
DNA/Sola-3	72.337	32.417	39.92	2.1946	0.000162664	7.05122e-05	2.28862
DNA/CMC-Transib	44.102	5.155	38.947	7.3277	9.91723e-05	1.1213e-05	8.20213
DNA/Dada	50.291	13.288	37.003	3.5898	0.000113089	2.89036e-05	3.81525
DNA/hAT-hATm	37.515	1.489	36.026	15.4741	8.43601e-05	3.23882e-06	20.1377
DNA/CMC-Chapaev	37.853	2.671	35.182	10.5838	8.51201e-05	5.80986e-06	12.6464
DNA/Novosib	69.77	35.732	34.038	1.92666	0.000156892	7.77229e-05	2.00567
DNA/Sola-2	37.018	4.986	32.032	6.35115	8.32425e-05	1.08454e-05	7.11185
DNA/Sola-1	150.016	119.474	30.542	1.25352	0.000337341	0.000259875	1.29695
DNA/Kolobok-Hydra	35.619	6.346	29.273	4.98489	8.00965e-05	1.38036e-05	5.47817
DNA/Zator	54.362	26.499	27.863	2.01324	0.000122244	5.76396e-05	2.10172
LTR	29.722	4.53	25.192	5.55552	6.68359e-05	9.85348e-06	6.25015
DNA/Crypton-H	30.36	5.192	25.168	5.0646	6.82706e-05	1.12934e-05	5.63476
LINE/RTE-X	28.237	3.723	24.514	6.19035	6.34966e-05	8.09813e-06	7.089
DNA/hAT-Tag1	101.669	77.285	24.384	1.31148	0.000228623	0.000168107	1.35785
DNA/PIF-Spy	35.538	11.591	23.947	2.90191	7.99144e-05	2.52123e-05	3.08689
SINE/tRNA-Core-RTE	23.952	0.072	23.88	23.2761	5.38609e-05	1.56612e-07	47.4324
LINE/Dualen	23.856	0.048	23.808	23.7176	5.3645e-05	1.04408e-07	49.479
DNA/Academ-1	26.943	3.539	23.404	6.1562	6.05868e-05	7.6979e-06	7.08065
LINE/R1	30.476	8.212	22.264	3.41685	6.85314e-05	1.78624e-05	3.68624
DNA/MULE-NOF	22.794	1.277	21.517	10.4497	5.12569e-05	2.77768e-06	13.8331
DNA/TcMar-Mariner	325.268	308.564	16.704	1.05396	0.000731431	0.000671177	1.08964
DNA/TcMar-ISRm11	197.069	185.977	11.092	1.05932	0.000443149	0.00040453	1.09523
DNA/Crypton	14.641	3.996	10.645	3.1307	3.29232e-05	8.69195e-06	3.50015
RC/Helitron-2	12.63	2.852	9.778	3.53842	2.84011e-05	6.20356e-06	4.08147
LINE/Tad1	9.017	0.711	8.306	5.85447	2.02765e-05	1.54654e-06	8.35508
DNA/TcMar-Tc4	9.12	1.546	7.574	3.97486	2.05082e-05	3.3628e-06	4.9299
DNA/hAT-Pegasus	9.114	1.64	7.474	3.83106	2.04947e-05	3.56727e-06	4.70625
DNA/hAT-Blackjack	392.955	385.751	7.204	1.01863	0.000883639	0.000839071	1.05305
SINE/tRNA-Mermaid	15.587	8.824	6.763	1.68842	3.50505e-05	1.91936e-05	1.78524
LTR/Caulimovirus	5.054	0.127	4.927	5.37178	1.13649e-05	2.76246e-07	9.68853
snRNA	14.843	10.059	4.784	1.43259	3.33775e-05	2.188e-05	1.50252
Satellite/acro	4.8	0.798	4.002	3.22581	1.07938e-05	1.73578e-06	4.31094
srpRNA	5.494	1.649	3.845	2.45149	1.23544e-05	3.58684e-06	2.91145
SINE/tRNA-Meta	4.335	0.775	3.56	3.00563	9.74812e-06	1.68575e-06	4.00191
LINE/CRE	4.128	0.698	3.43	3.02002	9.28264e-06	1.51826e-06	4.08323
LINE/Proto2	4.281	0.937	3.344	2.72638	9.62669e-06	2.03813e-06	3.49778
LINE/R1-LOA	3.476	0.155	3.321	3.87532	7.81649e-06	3.3715e-07	6.59349
LINE/R2-NeSL	3.455	0.195	3.26	3.72803	7.76927e-06	4.24157e-07	6.15752
LINE/CR1-Zenon	3.416	0.198	3.218	3.68614	7.68157e-06	4.30682e-07	6.06813
DNA/hAT-hAT6	3.073	0	3.073	4.073	6.91026e-06	0	7.91026
LTR/ERV4	4.397	1.412	2.985	2.23756	9.88754e-06	3.07133e-06	2.6742
SINE/ID	2.876	0	2.876	3.876	6.46727e-06	0	7.46727
SINE/5S-Deu-L2	2.609	0	2.609	3.609	5.86686e-06	0	6.86686
DNA/hAT-hATw	2.761	0.422	2.339	2.64487	6.20867e-06	9.17918e-07	3.75859
DNA/Crypton-A	2.612	0.317	2.295	2.7426	5.87361e-06	6.89526e-07	4.06837
DNA/PiggyBac-X	2.007	0	2.007	3.007	4.51315e-06	0	5.51315
LTR/ERVL	6.515	4.53	1.985	1.35895	1.46503e-05	9.85348e-06	1.44196
DNA/TcMar-m44	2.607	0.764	1.843	2.04478	5.86237e-06	1.66182e-06	2.57807
SINE/tRNA-RTE	2.554	0.727	1.827	2.0579	5.74319e-06	1.58134e-06	2.61228
DNA/Crypton-S	1.922	0.278	1.644	2.28638	4.32201e-06	6.04695e-07	3.31652
LINE/L1-DRE	1.621	0.065	1.556	2.46103	3.64515e-06	1.41386e-07	4.06974
DNA/hAT-hobo	1.545	0	1.545	2.545	3.47424e-06	0	4.47424
DNA/Kolobok	1.486	0	1.486	2.486	3.34157e-06	0	4.34157
SINE/tRNA-L2	1.407	0.025	1.382	2.34829	3.16392e-06	5.4379e-08	3.94917
LINE/R2	8.824	7.484	1.34	1.15794	1.98425e-05	1.62789e-05	1.20624
SINE/B4	1.417	0.086	1.331	2.2256	3.18641e-06	1.87064e-07	3.52669
DNA/hAT-hAT19	1.17	0	1.17	2.17	2.63098e-06	0	3.63098
DNA/TcMar-Ant1	1.089	0	1.089	2.089	2.44884e-06	0	3.44884
DNA/Crypton-F	1.071	0	1.071	2.071	2.40836e-06	0	3.40836
Satellite/macro	2.823	1.777	1.046	1.37667	6.34809e-06	3.86526e-06	1.51032
Satellite/5S	2.002	0.973	1.029	1.52154	4.5019e-06	2.11643e-06	1.76545
DNA/Academ-H	0.96	0	0.96	1.96	2.15875e-06	0	3.15875
DNA/TcMar-Sagan	1.101	0.148	0.953	1.83014	2.47582e-06	3.21924e-07	2.62937
DNA/P-Fungi	1.044	0.092	0.952	1.87179	2.34765e-06	2.00115e-07	2.78944
DNA/Crypton-C	1.065	0.17	0.895	1.76496	2.39487e-06	3.69778e-07	2.47841
LINE/RTE-RTE	1.692	0.821	0.871	1.47831	3.8048e-06	1.78581e-06	1.72474
DNA/Academ-2	0.862	0	0.862	1.862	1.93838e-06	0	2.93838
DNA/Kolobok-E	0.86	0	0.86	1.86	1.93388e-06	0	2.93388
SINE/tRNA-CR1	0.927	0.096	0.831	1.75821	2.08455e-06	2.08816e-07	2.55171
LTR/Bhikhari	0.855	0.075	0.78	1.72558	1.92264e-06	1.63137e-07	2.51272
LTR/ERVL-MaLR	0.764	0	0.764	1.764	1.71801e-06	0	2.71801
LINE/Proto1	0.901	0.182	0.719	1.60829	2.02608e-06	3.95879e-07	2.16787
Low_complexity	852.243	851.574	0.669	1.00078	0.00191644	0.00185231	1.0346
SINE/Ceph	0.636	0	0.636	1.636	1.43017e-06	0	2.43017
SINE/tRNA-Deu-L2	0.625	0	0.625	1.625	1.40544e-06	0	2.40544
LINE/CRE-Ambal	0.708	0.092	0.616	1.5641	1.59208e-06	2.00115e-07	2.15986
DNA/MULE-F	0.604	0	0.604	1.604	1.35822e-06	0	2.35822
LINE/RTE-ORTE	0.594	0	0.594	1.594	1.33573e-06	0	2.33573
DNA/TcMar-Cweed	0.615	0.049	0.566	1.53956	1.38295e-06	1.06583e-07	2.15343
Other	0.544	0	0.544	1.544	1.22329e-06	0	2.22329
SINE/tRNA-I	0.629	0.088	0.541	1.49724	1.41443e-06	1.91414e-07	2.02653
DNA/Kolobok-H	0.537	0	0.537	1.537	1.20755e-06	0	2.20755
Retroposon/SVA	0.523	0	0.523	1.523	1.17607e-06	0	2.17607
SINE/Alu	0.708	0.192	0.516	1.43289	1.59208e-06	4.17631e-07	1.82846
DNA/PIF-HarbS	0.682	0.169	0.513	1.43884	1.53361e-06	3.67602e-07	1.8526
DNA/Sola	2.789	2.281	0.508	1.15483	6.27163e-06	4.96154e-06	1.21976
DNA/hAT-hAT1	0.493	0	0.493	1.493	1.10861e-06	0	2.10861
LTR/ERV-Foamy	0.436	0	0.436	1.436	9.80434e-07	0	1.98043
DNA/hAT-hATx	0.32	0	0.32	1.32	7.19585e-07	0	1.71958
Segmental	0.32	0	0.32	1.32	7.19585e-07	0	1.71958
LINE/Deceiver	0.247	0	0.247	1.247	5.55429e-07	0	1.55543
DNA/hAT-Restless	0.232	0	0.232	1.232	5.21699e-07	0	1.5217
DNA/PiggyBac-A	0.228	0	0.228	1.228	5.12704e-07	0	1.5127
DNA/CMC-Mirage	0.223	0	0.223	1.223	5.01461e-07	0	1.50146
SINE/tRNA-Ceph-RTE	0.223	0	0.223	1.223	5.01461e-07	0	1.50146
scRNA	0.328	0.111	0.217	1.19532	7.37574e-07	2.41443e-07	1.39964
LINE/CRE-Odin	0.193	0	0.193	1.193	4.34e-07	0	1.434
SINE/5S-Core-RTE	0.182	0	0.182	1.182	4.09264e-07	0	1.40926
DNA/TcMar-Mogwai	0.172	0	0.172	1.172	3.86777e-07	0	1.38678
Satellite/subtelo	0.172	0	0.172	1.172	3.86777e-07	0	1.38678
Unknown/centromeric	0.147	0	0.147	1.147	3.30559e-07	0	1.33056
SINE/tRNA-L1	0.14	0	0.14	1.14	3.14818e-07	0	1.31482
LTR/Gypsy-Troyka	0.133	0	0.133	1.133	2.99077e-07	0	1.29908
LINE/L1-Zorro	0.121	0	0.121	1.121	2.72093e-07	0	1.27209
ARTEFACT	0.12	0	0.12	1.12	2.69844e-07	0	1.26984
Other/DNA_virus	0.196	0.084	0.112	1.10332	4.40746e-07	1.82714e-07	1.21817
DNA/MULE	0.11	0	0.11	1.11	2.47357e-07	0	1.24736
LINE/RTE	0.103	0	0.103	1.103	2.31616e-07	0	1.23162
SINE/tRNA-Rex	0.102	0	0.102	1.102	2.29368e-07	0	1.22937
SINE/L2	0.1	0	0.1	1.1	2.2487e-07	0	1.22487
Unknown/TATE	0.097	0	0.097	1.097	2.18124e-07	0	1.21812
DNA/Crypton-R	0.095	0	0.095	1.095	2.13627e-07	0	1.21363
LTR/Cassandra	0.093	0	0.093	1.093	2.09129e-07	0	1.20913
SINE/tRNA-7SL	0.091	0	0.091	1.091	2.04632e-07	0	1.20463
SINE/tRNA-Sauria	0.071	0	0.071	1.071	1.59658e-07	0	1.15966
SINE/tRNA-Sauria-RTE	0.064	0	0.064	1.064	1.43917e-07	0	1.14392
Unknown/Y-chromosome	0.063	0	0.063	1.063	1.41668e-07	0	1.14167
LTR/ERV-Lenti	0.062	0	0.062	1.062	1.3942e-07	0	1.13942
SINE/I	0.061	0	0.061	1.061	1.37171e-07	0	1.13717
SINE/RTE-BovB	0.053	0	0.053	1.053	1.19181e-07	0	1.11918
SINE/tRNA-Deu	0.053	0	0.053	1.053	1.19181e-07	0	1.11918
DNA/Crypton-X	0.051	0	0.051	1.051	1.14684e-07	0	1.11468
LTR/ERV	0.043	0	0.043	1.043	9.66942e-08	0	1.09669
DNA/Crypton-I	0.04	0	0.04	1.04	8.99481e-08	0	1.08995
SINE/7SL	0.039	0	0.039	1.039	8.76994e-08	0	1.0877
LINE/Genie	0.033	0	0.033	1.033	7.42072e-08	0	1.07421
SINE/tRNA-R2	0.033	0	0.033	1.033	7.42072e-08	0	1.07421
SINE/5S-RTE	0.031	0	0.031	1.031	6.97098e-08	0	1.06971
LTR/Viper	0.171	0.149	0.022	1.01915	3.84528e-07	3.24099e-07	1.04564
SINE/5S	0.081	0.16	-0.079	0.931897	1.82145e-07	3.48026e-07	0.876945
DNA/TcMar-Gizmo	0	0.098	-0.098	0.910747	0	2.13166e-07	0.82429
SINE/5S-Sauria-RTE	0.356	0.85	-0.494	0.732973	8.00538e-07	1.84889e-06	0.632014
DNA/Academ	0.69	1.203	-0.513	0.767136	1.5516e-06	2.61672e-06	0.705502
DNA/Merlin	188.381	188.999	-0.618	0.996747	0.000423613	0.000411103	1.03035
RNA	0.365	2.242	-1.877	0.421036	8.20776e-07	4.87671e-06	0.309829
SINE/tRNA-V-Core-L2	13.454	16.103	-2.649	0.845115	3.0254e-05	3.50266e-05	0.867526
DNA/TcMar-Stowaway	2.076	7.436	-5.36	0.364628	4.66831e-06	1.61745e-05	0.330042
SINE/tRNA	21.813	30.723	-8.91	0.719131	4.90509e-05	6.68275e-05	0.737915
DNA/hAT-Tol2	4.191	15.099	-10.908	0.322442	9.42431e-06	3.28428e-05	0.308022
SINE/tRNA-V-CR1	26.941	41.126	-14.185	0.663272	6.05823e-05	8.94557e-05	0.6808
SINE/MIR	114.713	130.968	-16.255	0.876826	0.000257955	0.000284877	0.905829
LINE/R2-Hero	42.83	61.436	-18.606	0.701999	9.63119e-05	0.000133633	0.722793
Retroposon	94.979	264.777	-169.798	0.361126	0.000213579	0.000575933	0.371931
LINE/RTE-BovB	5736.58	6060.2	-323.624	0.946607	0.0128999	0.0131819	0.978604
LINE/Dong-R4	740.118	1196.33	-456.208	0.618978	0.0016643	0.0026022	0.639714

## Sheet: Supplementary Table S5 
Supplementary Table S5： Chromosome comparison between H. abdominalis and S. scovelli
H. abdominalis Chr	S. scovelli LG	H. abdominalis centromere marker	GC spike H. abdominalis	GC spike S. scovelli	S. scovelli chromsome type	Percentage of segment aligned to negative strand of the other species	Reversed in Fig1D-E
1	1	tRNA-Core-L2	Right hand end	Right hand end	No centromere marker detected	0.4053	No
2	14	Zator	Right hand end	Right hand end	Submetacentric	0.5225	No
3	4	tRNA-Core-L2 and Zator	Right hand end	Right hand end	acrocentric	0.2064	No
4	2	Zator	Left hand end	Right hand end	acrocentric	0.7268	Yes
5	12	Zator	Left hand end	Right hand end	metacentric	0.4513	Yes
6	3	Zator	Left hand end	Unclear	acrocentric	0.7575	Yes
7	5	Zator	Middle, left	Right hand end	subtelocentric	0.4375	Yes
8	9	tRNA-Core-L2 and Zator	Right hand end	Unclear	No centromere marker detected	0.3077	Yes
9	22	tRNA-Core-L2 and Zator	Left hand end	Unclear	acrocentric	0.3777	No
10	18	tRNA-Core-L2 and Zator	Left hand end	Right hand end	Submetacentric	0.4388	Yes
11	15/17	tRNA-Core-L2 and Zator	Both ends	Right hand end	acrocentric/acrocentric	0.5394	15Y 17N
12	19	tRNA-Core-L2	Right hand end	Unclear	subtelocentric	0.434	Yes
13	7	Zator	Left hand end	Right hand end	Submetacentric	0.5751	Yes
14	20	tRNA-Core-L2 and Zator	Left hand end	Right hand end	acrocentric	0.7288	Yes
15	6	NA	Middle, right	Unclear	No centromere marker detected	0.7271	Yes
16	16	Zator	Middle, left	Unclear	No centromere marker detected	0.7732	Yes
17	11	Zator	Right hand end	Right hand end	acrocentric	0.6234	Yes
18	8	tRNA-Core-L2 and Zator	Middle, right	Right hand end	submetacentric	0.76	Yes
19	21	tRNA-Core-L2	Left hand end	Unclear	acrocentric	0.6991	Yes
20	13	NA	Right hand end	Unclear	acrocentric	0.5663	No
21	10	tRNA-Core-L2 and Zator	Left hand end	Right hand end	subtelocentric	0.5086	No

## Sheet: Supplementary Table S6
Supplementary Table S6. Putative centromeric repeat family in three Syngnathidae species.
Putative centromeric repeat family	Species	Copy number	Average length of each copy (bp)
SINE/tRNA-core-L2	H. abdominalis	1211	226
DNA/Zator	H. abdominalis	186	292
DNA/hAT	H. erectus	1333	212
LTR/Pao	H. erectus	539	396
LTR/Pao	S. scovelli	1626	232
LINE/I-Jockey	S. scovelli	716	276
DNA/Ginger-1	S. scovelli	606	73

## Sheet: Supplementary Table S7
Supplementary Table S7： Signifcant SNPs in GWAS of H. abdominalis
Chr	Position	Ref	Alt	-log10P
Chr6	7039688	A	T	8.25753
Chr6	7039713	T	A	8.25753
Chr6	7072823	A	G	8.97518
Chr6	7072829	T	C	8.6261
Chr6	7072831	C	T	8.6261
Chr6	7072844	G	A	8.6261
Chr6	7167479	T	G	8.25778
Chr6	7176780	A	T	8.27143
Chr6	7260775	A	G	8.97518
Chr6	7354603	T	A	8.76941
Chr6	7530081	G	A	8.26628
Chr6	7555339	G	A	9.74658
Chr6	7580530	G	C	9.47677
Chr6	7652852	G	A	8.21642
Chr6	7682588	T	A	9.26546
Chr6	7693774	G	T	8.99244
Chr6	7772130	C	T	8.76141
Chr6	7772909	A	C	9.81059
Chr6	7772917	G	A	9.81059
Chr6	7772934	A	T	8.33828
Chr6	7773068	G	C	8.33372
Chr6	7799189	T	C	9.92613
Chr6	7802027	C	G	10.255
Chr6	7802048	G	T	10.255
Chr6	7802063	G	A	10.255
Chr6	7805744	T	G	8.12897
Chr6	7805858	C	G	8.75231
Chr6	7806698	T	G	8.46127
Chr6	7933316	C	G	8.87762
Chr6	7953458	A	G	9.81059
Chr6	7953780	G	A	8.14529
Chr6	7955442	T	A	8.96317
Chr6	7993682	C	A	9.86419
Chr6	8017703	C	T	9.81059
Chr6	8018033	A	G	8.78299
Chr6	8018674	G	A	9.06014
Chr6	8020044	C	T	10.4128
Chr6	8020174	T	A	9.81059
Chr6	8020300	C	T	9.81059
Chr6	8021107	A	T	9.81059
Chr6	8021879	C	T	9.81059
Chr6	8023080	A	G	8.48373
Chr6	8025282	G	A	8.81621
Chr6	8028269	A	T	8.30334
Chr6	8030149	T	C	8.8924
Chr6	8030349	G	A	9.46693
Chr6	8031115	C	T	8.7428
Chr6	8031863	A	G	8.76141
Chr6	8032236	C	A	8.76141
Chr6	8032272	G	C	8.16273
Chr6	8033818	T	C	8.70919
Chr6	8037956	C	G	8.456
Chr6	8047631	T	C	9.81059
Chr6	8080323	A	T	9.15287
Chr6	8084422	C	A	9.81059
Chr6	8084737	A	G	9.81059
Chr6	8087499	C	G	8.96096
Chr6	8110161	A	G	8.76141
Chr6	8117777	C	T	8.64899
Chr6	8117778	T	G	8.64899
Chr6	8117803	T	C	8.64899
Chr6	8134097	C	A	8.18552
Chr6	8136069	G	A	8.7428
Chr6	8141259	G	C	9.81059
Chr6	8243593	T	C	8.18288
Chr6	8249208	G	C	9.81059
Chr6	8270655	T	C	9.1736
Chr6	8270689	C	T	8.33372
Chr6	8273508	G	A	9.45509
Chr6	8273631	G	T	9.04083
Chr6	8273865	A	T	9.81059
Chr6	8276518	T	G	8.79862
Chr6	8276629	A	G	11.0525
Chr6	8281130	T	G	9.78715
Chr6	8288563	T	A	8.43099
Chr6	8296603	C	T	9.81059
Chr6	8337702	A	G	8.34192
Chr6	8340453	A	C	11.0525
Chr6	8351848	G	C	9.81059
Chr6	8395220	T	G	8.456
Chr6	8420023	T	C	8.99244
Chr6	8429526	A	G	8.23542
Chr6	8466430	G	A	8.79862
Chr6	8466433	T	C	8.79862
Chr6	8466488	A	T	8.456
Chr6	8466513	G	A	8.456
Chr6	8466517	G	A	8.456
Chr6	8466772	C	T	8.78299
Chr6	8541980	C	A	9.14155
Chr6	8621059	T	C	11.0525
Chr6	8647314	T	A	11.6561
Chr6	8694495	G	C	8.77825
Chr6	8762159	C	G	8.22806
Chr6	8762540	C	T	9.81059
Chr6	8762669	A	T	9.81059
Chr6	8768610	C	T	8.76141
Chr6	8769361	T	C	9.81059
Chr6	8769420	T	C	8.456
Chr6	8769426	A	G	8.456
Chr6	8769434	G	A	9.81059
Chr6	8769436	G	T	8.456
Chr6	8769443	C	A	8.456
Chr6	8769444	T	A	8.456
Chr6	8769474	A	T	8.79862
Chr6	8769475	T	C	8.79862
Chr6	8769478	G	A	8.79862
Chr6	8770477	C	T	8.24844
Chr6	8771292	A	G	10.2865
Chr6	8773341	G	A	8.15255
Chr6	8773782	T	G	8.87762
Chr6	8773792	A	T	8.87762
Chr6	8779778	T	A	8.25038
Chr6	8790265	C	T	9.81059
Chr6	8827533	T	A	8.78299
Chr6	8844987	C	A	8.58523
Chr6	8852197	T	C	8.8574
Chr6	8872347	A	G	9.03051
Chr6	8873392	G	A	8.35352
Chr6	8984897	G	T	8.8924
Chr6	8985046	T	C	8.96096
Chr6	9022217	G	A	9.98906
Chr6	9051969	G	A	8.8574
Chr6	9069583	C	T	8.76141
Chr6	9069603	T	C	8.76141
Chr6	9070344	A	G	11.0525
Chr6	9070421	G	T	8.70629
Chr6	9070579	A	C	10.4128
Chr6	9085790	G	A	8.45935
Chr6	9127666	G	A	8.93475
Chr6	9128971	G	A	9.86419
Chr6	9196605	G	A	8.456
Chr6	9256395	T	A	10.7578
Chr6	9256396	T	A	9.1221
Chr6	9256401	T	G	9.24836
Chr6	9256587	T	C	9.60388
Chr6	9256758	G	T	9.1736
Chr6	9258700	C	T	8.8924
Chr6	9259417	G	T	9.81059
Chr6	9261331	C	T	9.44852
Chr6	9266380	A	G	9.81059
Chr6	9266642	A	C	8.8924
Chr6	9269061	G	T	8.6336
Chr6	9288604	T	C	8.31203
Chr6	9288660	G	A	8.3135
Chr6	9288677	G	A	8.8924
Chr6	9297104	G	A	9.04958
Chr6	9297111	G	T	9.04958
Chr6	9297112	A	C	9.04958
Chr6	9313933	T	C	9.81059
Chr6	9315490	G	A	8.30088
Chr6	9316486	G	A	10.3082
Chr6	9316884	A	T	10.0534
Chr6	9319065	A	G	8.78299
Chr6	9319167	T	A	8.78299
Chr6	9319596	T	A	9.81059
Chr6	9319926	A	C	9.14745
Chr6	9319965	G	A	9.61859
Chr6	9320310	G	A	8.62458
Chr6	9322874	T	C	8.79862
Chr6	9325174	G	T	10.2625
Chr6	9328352	C	A	8.7428
Chr6	9328772	G	T	9.83614
Chr6	9329433	T	G	9.12021
Chr6	9332064	G	A	8.65302
Chr6	9363981	T	A	9.81059
Chr6	9364000	T	C	9.15287
Chr6	9388124	A	T	8.78299
Chr6	9468818	C	T	8.61379
Chr6	9468909	T	G	8.61379
Chr6	9469188	G	A	9.81059
Chr6	9563270	C	T	11.0525
Chr6	9570029	C	T	9.03051
Chr6	9583627	G	T	8.78299
Chr6	9583640	A	G	8.20791
Chr6	9583643	T	C	8.20791
Chr6	9618167	T	C	8.39031
Chr6	9619613	T	C	9.13653
Chr6	9619641	T	G	9.13653
Chr6	9619758	G	A	8.68468
Chr6	9630798	T	A	8.456
Chr6	9630961	A	G	8.76141
Chr6	9643846	A	C	8.8924
Chr6	9644088	C	G	9.81059
Chr6	9645877	T	A	8.456
Chr6	9646181	C	T	8.78299
Chr6	9827088	G	C	8.7428
Chr6	9970800	C	G	8.76141
Chr6	9981925	G	A	9.2557
Chr6	9998291	T	G	8.7428
Chr6	10107609	C	T	8.11348
Chr6	10124127	T	C	8.24514
Chr6	10124139	G	T	8.24514
Chr6	10124157	T	G	8.24514
Chr6	10124162	T	C	8.24514
Chr6	10126141	G	A	8.456
Chr6	10181956	G	A	9.81059
Chr6	10218354	G	A	9.15287
Chr6	10223125	T	G	9.81059
Chr6	10233852	C	T	11.0525
Chr6	10233906	C	A	11.0525
Chr6	10233907	G	A	9.81059
Chr6	10233912	C	T	9.81059
Chr6	10275345	T	C	9.81059
Chr6	10275346	T	A	9.81059
Chr6	10275667	T	C	8.8574
Chr6	10278601	A	G	8.73399
Chr6	10309540	C	A	8.96317
Chr6	10319898	A	G	8.87762
Chr6	10320635	A	G	8.25332
Chr6	10321609	C	T	9.81059
Chr6	10324171	A	T	8.29249
Chr6	10326743	G	A	8.17367
Chr6	10352450	A	G	8.7428
Chr6	10362790	A	T	8.6079
Chr6	10395485	A	C	10.296
Chr6	10469194	A	T	11.0525
Chr6	10471824	T	C	8.79862
Chr6	10472355	T	C	9.04958
Chr6	10503403	C	T	8.10642
Chr6	10503408	G	A	8.10642
Chr6	10503443	T	G	8.10642
Chr6	10503458	A	G	8.10642
Chr6	10503482	G	A	8.10642
Chr6	10532138	C	T	9.15287
Chr6	10606480	T	G	8.78299
Chr6	10765266	T	G	9.23143
Chr6	10768999	C	T	8.456
Chr6	10845876	T	C	9.15287
Chr6	10848116	T	A	9.81059
Chr6	10848550	A	C	9.81059
Chr6	10928921	G	A	8.20679
Chr6	10965824	A	T	10.2378
Chr6	11043749	T	G	8.71117
Chr6	11134894	A	C	11.0525
Chr6	11141428	A	G	9.81059
Chr6	11148635	G	C	10.3031
Chr6	11148659	C	G	11.0525
Chr6	11148682	C	A	11.0525
Chr6	11149800	A	G	9.10445
Chr6	11150880	A	T	9.81059
Chr6	11150927	A	G	9.81059
Chr6	11150928	C	T	9.81059
Chr6	11151747	C	A	8.33372
Chr6	11151834	C	A	10.2456
Chr6	11152144	C	T	8.7428
Chr6	11152802	G	A	8.18892
Chr6	11152984	G	A	9.81059
Chr6	11153054	T	C	9.94193
Chr6	11153664	A	T	9.81059
Chr6	11155000	G	A	9.04083
Chr6	11158113	T	C	8.76141
Chr6	11159510	A	C	11.4963
Chr6	11160841	G	T	9.32393
Chr6	11163011	G	C	8.31039
Chr6	11164233	C	T	9.1736
Chr6	11167727	G	A	9.94193
Chr6	11170279	T	C	9.36926
Chr6	11170989	G	T	8.14492
Chr6	11171013	A	C	8.7954
Chr6	11171032	G	A	8.7954
Chr6	11173238	C	T	8.87762
Chr6	11173254	C	T	8.87762
Chr6	11173836	A	G	9.1736
Chr6	11174954	T	G	8.76141
Chr6	11174957	A	T	8.76141
Chr6	11174972	G	A	8.76141
Chr6	11175000	T	A	8.76141
Chr6	11175002	T	C	8.76141
Chr6	11175013	T	C	8.76141
Chr6	11175040	A	C	10.2748
Chr6	11175050	G	A	8.76141
Chr6	11175051	C	G	10.2748
Chr6	11175108	T	C	9.2557
Chr6	11175119	C	A	9.2557
Chr6	11175773	T	C	9.81059
Chr6	11175803	G	A	9.81059
Chr6	11177510	T	C	9.81059
Chr6	11178005	G	T	9.81059
Chr6	11178978	A	G	8.10642
Chr6	11184179	G	C	9.81059
Chr6	11185128	T	C	9.1736
Chr6	11185507	C	T	9.33528
Chr6	11185652	C	T	8.11786
Chr6	11188549	C	T	8.76141
Chr6	11192487	C	T	9.10308
Chr6	11193243	T	C	8.81601
Chr6	11194297	G	A	8.1021
Chr6	11194855	G	A	9.81059
Chr6	11194856	C	A	9.81059
Chr6	11194948	T	A	11.4963
Chr6	11194959	T	C	11.4963
Chr6	11194972	T	C	11.4963
Chr6	11197514	G	A	9.81059
Chr6	11200542	C	A	9.54287
Chr6	11200565	G	A	9.54287
Chr6	11200585	G	A	9.81059
Chr6	11201384	C	T	8.8924
Chr6	11217027	A	G	8.68361
Chr6	11217393	A	C	8.8924
Chr6	11217397	T	G	8.8924
Chr6	11220286	C	A	9.30307
Chr6	11291959	C	T	9.15623
Chr6	11382816	C	T	8.65989
Chr6	11593883	A	T	9.81059
Chr6	11594128	T	C	8.25729
Chr6	11612845	A	T	10.4193
Chr6	11651964	A	G	10.4014
Chr6	11696165	A	G	9.81059
Chr6	11768263	C	T	9.78715
Chr6	11768659	T	A	10.8823
Chr6	11770431	C	T	8.81621
Chr6	11952517	A	G	8.29047
Chr6	11955372	A	G	9.54287
Chr6	12081077	C	A	8.783
Chr6	12083443	G	A	8.86196
Chr6	12086522	A	C	8.99244
Chr6	12115738	T	A	8.18267
Chr6	12140390	C	T	8.21642
Chr6	12140394	G	A	8.21642
Chr6	12226712	A	G	9.58653
Chr6	12249128	A	G	9.81059
Chr6	12374494	C	A	8.13038
Chr6	12476337	G	A	8.32486
Chr6	12476355	C	G	8.94833
Chr6	12476356	A	G	8.94833
Chr6	12476367	A	G	8.94833
Chr6	12476404	T	C	8.94833
Chr6	12476436	G	C	8.16032
Chr6	12476494	C	T	8.6025
Chr6	12476498	C	G	8.49444
Chr6	12476532	G	A	8.49444
Chr6	12527683	A	C	9.81059
Chr6	12585437	A	G	8.77825
Chr6	12587169	C	G	8.78299
Chr6	12610060	A	G	9.16766
Chr6	12612570	T	C	9.81059
Chr6	12612615	C	T	9.16766
Chr6	12613486	C	A	9.35274
Chr6	12621988	A	T	9.82179
Chr6	12621999	A	G	9.82179
Chr6	13551139	G	A	8.456
Chr6	13640523	G	A	9.81059
Chr6	13915584	T	A	8.91401
Chr6	13941549	A	G	8.8574
Chr6	13944152	T	C	8.7428
Chr6	13952214	G	A	8.13507
Chr6	13989199	G	A	11.4963
Chr6	13989228	C	T	9.30293
Chr6	13989575	T	A	9.81059
Chr6	13989754	G	C	9.81059
Chr6	13989987	T	C	8.78299
Chr6	13992204	T	C	8.50813
Chr6	13994960	A	G	8.76141
Chr6	13995111	T	A	9.81059
Chr6	13995500	G	A	8.7428
Chr6	13995535	T	A	8.7428
Chr6	13995731	A	T	9.81059
Chr6	14032493	A	C	8.69129
Chr6	14032495	A	G	8.69129
Chr6	14363967	C	T	9.31899
Chr6	14443050	G	A	9.16766
Chr6	14486025	T	C	9.14155
Chr6	14572806	C	T	8.25335
Chr6	14572823	T	C	8.25335
Chr6	14573148	A	T	9.16766
Chr6	14573632	G	A	8.23934
Chr6	14573643	A	T	8.23934
Chr6	14573645	G	T	8.23934
Chr6	14573793	C	T	9.16766
Chr6	14573866	C	T	9.16766
Chr6	14573930	C	T	9.16766
Chr6	14574339	G	T	8.18122
Chr6	14582678	C	T	9.81059
Chr6	14583857	A	G	9.81059
Chr6	14586159	G	C	9.81059
Chr6	14590297	A	T	8.76141
Chr6	14590709	C	T	8.7428
Chr6	14593283	G	T	9.81059
Chr6	14594919	A	T	9.15387
Chr6	14594976	G	T	8.30125
Chr6	14807079	G	C	10.5339
Chr6	14852664	A	G	9.81059
Chr6	14852676	G	A	9.81059
Chr6	14852721	T	C	9.81059
Chr6	14907395	A	G	8.71231
Chr6	14921804	T	C	8.87762
Chr6	14921882	T	G	8.87762
Chr6	14936826	G	A	8.71231
Chr6	14936890	G	T	8.71231
Chr6	15000392	T	A	8.94833
Chr6	15000394	T	C	8.94833
Chr6	15000470	G	A	10.2335
Chr6	15717959	A	C	9.81059
Chr6	15717980	A	C	9.8632
Chr6	15717981	T	C	9.8632
Chr6	15773380	T	A	8.29603
Chr6	15773956	T	C	8.71231
Chr6	15796250	A	C	8.20876
Chr6	15833528	T	G	10.302
Chr6	15940995	G	T	8.47807
Chr6	15977903	C	T	8.09182
Chr6	15978099	C	T	9.28952
Chr6	16025006	G	A	9.81059
Chr6	16028552	A	G	8.8924
Chr6	16029560	A	G	8.8574
Chr6	16029706	T	G	8.8574
Chr6	16036235	G	T	8.82182
Chr6	16036236	T	A	8.82182
Chr6	16036299	C	T	8.82182
Chr6	16036496	C	T	8.41681
Chr6	16040795	A	G	8.82182
Chr6	16054710	A	G	8.76141
Chr6	16095462	A	G	8.76141
Chr6	16096261	G	A	11.4963
Chr6	16098177	C	T	11.4963
Chr6	16098219	G	A	9.81059
Chr6	16100945	G	T	9.14155
Chr6	16101589	G	A	8.12928
Chr6	16240803	G	A	8.62996
Chr6	16240956	G	A	8.18381
Chr6	16574340	G	T	8.16475
Chr6	16574341	T	C	8.16475
Chr6	16641778	A	G	9.81059
Chr6	16726704	A	T	9.81059
Chr6	16745463	G	C	8.16719
Chr6	16870670	T	A	8.57786
Chr6	16877457	C	T	9.81059
Chr6	16877533	G	A	9.81059
Chr6	16877550	C	A	9.81059
Chr6	16877579	T	A	9.81059
Chr6	16883175	C	A	8.52661
Chr6	16883183	C	A	8.52661
Chr6	16921534	A	C	8.91746
Chr6	17069312	C	A	8.73233
Chr6	17069315	T	G	8.73233
Chr6	17069482	C	T	8.21658
Chr6	17145130	C	A	8.68478
Chr6	17198859	T	C	9.15287
Chr6	17199668	C	A	8.33391
Chr6	17200668	T	C	8.8574
Chr6	17200815	C	T	9.81059
Chr6	17201249	T	C	10.542
Chr6	17213890	G	A	9.81059
Chr6	17220891	A	G	8.87762
Chr6	17232289	G	A	8.7428
Chr6	17233254	C	T	9.81059
Chr6	17238381	G	T	9.81059
Chr6	17239142	A	C	9.81059
Chr6	17240470	T	A	9.81059
Chr6	17240823	A	C	8.7428
Chr6	17243228	A	T	8.13432
Chr6	17243644	A	G	8.76141
Chr6	17248208	A	G	8.33618
Chr6	17262483	G	T	9.81059
Chr6	17329131	C	T	8.78299
Chr6	17330196	C	A	8.8924
Chr6	17335488	T	C	8.15318
Chr6	17391466	C	G	9.1736
Chr6	17518392	G	T	9.78715
Chr6	17539385	G	A	9.07382
Chr6	17557105	A	G	9.8632
Chr6	17557123	C	T	9.8632
Chr6	17560541	T	G	9.8632
Chr6	17561602	T	C	9.81059
Chr6	17562737	A	G	10.2528
Chr6	17564110	A	G	9.02767
Chr6	17564130	C	A	9.02767
Chr6	17564225	T	G	9.94193
Chr6	17576630	T	G	8.75502
Chr6	17656867	A	G	9.78715
Chr6	17657767	A	G	8.72648
Chr6	17657772	A	C	8.72648
Chr6	17657776	C	G	8.72648
Chr6	17657780	A	G	8.72648
Chr6	17657788	T	G	8.72648
Chr6	17657798	A	G	8.72648
Chr6	17658183	T	C	11.0525
Chr6	17658210	T	A	9.12021
Chr6	17658216	C	T	9.12021
Chr6	17683393	A	G	8.16719
Chr6	17683396	A	G	8.16719
Chr6	18515774	C	T	8.71117
Chr6	18775797	G	T	8.23652
Chr6	18784413	G	T	8.53893
Chr6	18786889	T	C	8.99308
Chr6	18816017	T	G	8.456
Chr6	18816660	A	T	8.94833
Chr6	18861318	C	A	9.81059
Chr6	18901275	T	G	8.1165
Chr6	18904892	T	C	8.92968
Chr6	18939374	C	A	8.21345
Chr6	18941058	T	G	9.81059
Chr6	18963203	G	T	9.79414
Chr6	19053011	G	A	8.76881
Chr6	19053270	C	G	8.76307
Chr6	19053305	T	A	8.76307
Chr6	19053537	T	G	8.52447
Chr6	19053540	T	C	8.52447
Chr6	19053694	A	G	9.40966
Chr6	19053695	G	T	9.40966
Chr6	19054525	T	G	9.84573
Chr6	19055663	T	C	9.08483
Chr6	19064742	A	T	9.81059
Chr6	19072618	C	T	8.456
Chr6	19363487	A	C	8.87103
Chr6	19410985	C	T	8.7428
Chr6	19410989	C	T	8.7428
Chr6	19416357	A	G	8.78299
Chr6	19557320	A	T	8.13645
Chr6	19666315	T	A	8.75502
Chr6	19666816	C	G	8.79807
Chr6	19667323	G	A	8.8924
Chr6	19688393	C	T	9.81448
Chr6	20445285	C	T	8.456
Chr6	20452371	A	T	9.81059
Chr6	21614336	T	A	9.1432
Chr6	21614731	G	T	8.71117
Chr6	21620436	C	T	9.81059
Chr6	21621194	G	A	8.8924
Chr6	21621759	C	T	10.5449
Chr6	21621827	G	C	9.81059
Chr6	21621828	T	A	9.81059
Chr6	21621895	T	C	8.78299
Chr6	21621899	T	C	8.78299
Chr6	21621915	G	A	8.78299
Chr6	21621932	G	T	9.81059
Chr6	21621941	A	G	9.81059
Chr6	21622109	A	G	9.81059
Chr6	21622147	T	G	9.14155
Chr6	21622161	A	C	9.14155
Chr6	21622395	T	C	8.81621
Chr6	21622449	T	G	9.81059
Chr6	21622709	C	A	8.7428
Chr6	21641529	G	A	8.456
Chr6	21642049	G	A	8.456
Chr6	21651535	A	T	8.456
Chr6	22030451	G	A	8.94833
Chr6	22030772	C	G	8.36274
Chr6	22030784	C	T	8.36274
Chr6	22030819	A	G	8.36274
Chr6	22084676	C	T	9.54287
Chr6	22106603	A	G	9.13494
Chr6	22112400	C	T	8.7428
Chr6	22273624	T	G	8.73876
Chr6	22417250	C	T	8.50019
Chr6	22417913	A	G	8.44836
Chr6	22419247	G	A	8.42012
Chr6	22423425	T	C	8.33112
Chr6	22423781	A	T	9.35299
Chr6	22425911	G	A	9.35299
Chr6	22615351	C	T	8.3241
Chr6	22616675	C	A	8.33112
Chr6	22616956	G	T	9.31177
Chr6	22617161	C	G	8.4485
Chr6	22617294	A	G	9.35299
Chr6	22617395	G	A	10.5767
Chr6	22621053	C	G	8.3241
Chr6	22621413	A	C	8.64402
Chr6	22625879	T	A	9.35299
Chr6	22653987	G	A	10.8781
Chr6	22656699	C	A	8.31984
Chr6	22661832	C	T	11.0299
Chr6	22663311	C	T	9.99591
Chr6	22679651	A	G	9.35299
Chr6	23604789	A	G	9.35299
Chr6	17069482	C	T	8.30673
Chr6	17145130	C	A	8.85589
Chr6	17198859	T	C	9.45046
Chr6	17199668	C	A	8.84836
Chr6	17200668	T	C	9.24276
Chr6	17200815	C	T	10.0681
Chr6	17201249	T	C	10.6871
Chr6	17213890	G	A	10.0681
Chr6	17220891	A	G	9.63301
Chr6	17232289	G	A	8.62315
Chr6	17233254	C	T	10.0681
Chr6	17238381	G	T	10.0681
Chr6	17239142	A	C	10.0681
Chr6	17240470	T	A	10.0681
Chr6	17240823	A	C	8.62315
Chr6	17243644	A	G	8.74594
Chr6	17248208	A	G	8.15275
Chr6	17262483	G	T	10.0681
Chr6	17329131	C	T	8.89827
Chr6	17330196	C	A	9.59057
Chr6	17330791	C	T	8.28596
Chr6	17389363	T	G	8.59
Chr6	17391466	C	G	9.61152
Chr6	17518392	G	T	9.98794
Chr6	17539385	G	A	11.0874
Chr6	17557105	A	G	10.5025
Chr6	17557123	C	T	10.5025
Chr6	17560541	T	G	10.5025
Chr6	17561602	T	C	10.0681
Chr6	17562737	A	G	11.0577
Chr6	17564110	A	G	9.00595
Chr6	17564130	C	A	9.00595
Chr6	17564220	A	G	8.80574
Chr6	17564225	T	G	10.842
Chr6	17576630	T	G	8.69287
Chr6	17656867	A	G	9.98794
Chr6	17657767	A	G	8.74435
Chr6	17657772	A	C	8.74435
Chr6	17657776	C	G	8.74435
Chr6	17657780	A	G	8.74435
Chr6	17657788	T	G	8.74435
Chr6	17657798	A	G	8.74435
Chr6	17658183	T	C	11.9233
Chr6	17658210	T	A	9.36061
Chr6	17658216	C	T	9.36061
Chr6	17668753	T	A	8.44733
Chr6	17668934	C	A	8.28237
Chr6	17683393	A	G	8.59328
Chr6	17683396	A	G	8.59328
Chr6	18515774	C	T	8.57777
Chr6	18738766	G	A	8.19019
Chr6	18738820	T	C	8.19019
Chr6	18775311	G	A	8.2783
Chr6	18775797	G	T	8.4722
Chr6	18784413	G	T	9.13733
Chr6	18786889	T	C	9.72814
Chr6	18815833	G	A	8.64498
Chr6	18816017	T	G	8.67645
Chr6	18816660	A	T	9.61749
Chr6	18837418	G	A	8.19019
Chr6	18861318	C	A	10.0681
Chr6	18900020	A	C	8.80574
Chr6	18900179	A	T	8.17101
Chr6	18904892	T	C	9.45154
Chr6	18937001	A	G	8.57744
Chr6	18939374	C	A	8.28588
Chr6	18941058	T	G	10.0681
Chr6	18963203	G	T	10.6476
Chr6	19053011	G	A	8.71277
Chr6	19053270	C	G	8.70158
Chr6	19053305	T	A	8.70158
Chr6	19053537	T	G	9.09679
Chr6	19053540	T	C	9.09679
Chr6	19053645	C	A	8.12161
Chr6	19053694	A	G	9.56675
Chr6	19053695	G	T	9.56675
Chr6	19054525	T	G	10.5347
Chr6	19054822	G	A	8.19019
Chr6	19055663	T	C	8.96744
Chr6	19064742	A	T	10.0681
Chr6	19072618	C	T	8.67645
Chr6	19321955	T	C	8.31935
Chr6	19363487	A	C	9.17218
Chr6	19410985	C	T	8.62315
Chr6	19410989	C	T	8.62315
Chr6	19416357	A	G	8.89827
Chr6	19542659	G	A	9.14564
Chr6	19557320	A	T	8.19767
Chr6	19649788	A	G	8.70712
Chr6	19666315	T	A	8.69287
Chr6	19666816	C	G	9.00431
Chr6	19667323	G	A	9.59057
Chr6	19688393	C	T	9.86046
Chr6	20096995	A	G	8.19019
Chr6	20236852	T	A	8.94624
Chr6	20444811	C	G	8.36751
Chr6	20445285	C	T	8.67645
Chr6	20452371	A	T	10.0681
Chr6	20531584	G	A	8.19019
Chr6	21614336	T	A	9.34217
Chr6	21614731	G	T	8.57777
Chr6	21620436	C	T	10.0681
Chr6	21621194	G	A	9.59057
Chr6	21621759	C	T	10.6978
Chr6	21621827	G	C	10.0681
Chr6	21621828	T	A	10.0681
Chr6	21621895	T	C	8.89827
Chr6	21621899	T	C	8.89827
Chr6	21621915	G	A	8.89827
Chr6	21621932	G	T	10.0681
Chr6	21621941	A	G	10.0681
Chr6	21622109	A	G	10.0681
Chr6	21622147	T	G	9.34708
Chr6	21622161	A	C	9.34708
Chr6	21622395	T	C	9.0742
Chr6	21622449	T	G	10.0681
Chr6	21622709	C	A	8.62315
Chr6	21632614	T	G	8.55598
Chr6	21639744	A	C	8.28781
Chr6	21641529	G	A	8.67645
Chr6	21641873	G	A	8.2484
Chr6	21642049	G	A	8.67645
Chr6	21646666	G	T	8.1825
Chr6	21651535	A	T	8.67645
Chr6	22030451	G	A	9.61749
Chr6	22030772	C	G	9.13696
Chr6	22030784	C	T	9.13696
Chr6	22030819	A	G	9.13696
Chr6	22031490	T	G	8.31729
Chr6	22031539	C	G	8.31729
Chr6	22031568	G	T	8.31729
Chr6	22084676	C	T	10.2937
Chr6	22084989	G	T	9.08545
Chr6	22084990	C	T	9.08545
Chr6	22106603	A	G	9.59292
Chr6	22112400	C	T	8.62315
Chr6	22257037	A	G	8.4002
Chr6	22257322	A	C	8.17474
Chr6	22257344	C	A	8.17474
Chr6	22273624	T	G	9.40779
Chr6	22417250	C	T	9.63112
Chr6	22417913	A	G	9.3288
Chr6	22419247	G	A	9.01046
Chr6	22420241	T	C	8.12927
Chr6	22423425	T	C	8.44455
Chr6	22423781	A	T	9.74304
Chr6	22425911	G	A	9.74304
Chr6	22460159	A	C	8.48746
Chr6	22488480	A	C	8.26299
Chr6	22527248	T	G	8.23702
Chr6	22543354	G	A	8.3664
Chr6	22614531	T	G	8.67325
Chr6	22615332	T	C	8.10775
Chr6	22615351	C	T	8.52259
Chr6	22616675	C	A	8.44455
Chr6	22616956	G	T	9.00884
Chr6	22617161	C	G	9.01346
Chr6	22617294	A	G	9.74304
Chr6	22617395	G	A	11.4436
Chr6	22621053	C	G	8.52259
Chr6	22621413	A	C	8.43843
Chr6	22625879	T	A	9.74304
Chr6	22653987	G	A	11.0484
Chr6	22656699	C	A	9.83339
Chr6	22661832	C	T	12.3155
Chr6	22662305	C	A	8.1032
Chr6	22662538	A	C	8.3808
Chr6	22663311	C	T	11.056
Chr6	22679651	A	G	9.74304
Chr6	23604789	A	G	9.74304

## Sheet: Supplementary Table S8 
Supplementary Table S8：PCR validation of 10 randomly picked sex-associated SNP sites of H. abdominalis
SNP	Chr6 BP	REF	ALT	SNP calling heterozygous rate		PCR heterozygous rate
				Female	Male	Female	Male
SNP1	9022217	G	A	0.0344828	0.733333	0.1	0.5
SNP2	22663311	C	T	0.0689655	0.766667	0	0.5
SNP3	7802048	G	T	0.0344828	0.733333	0	0
SNP4	17262483	G	T	0.0344828	0.733333	0	0.25
SNP5	8030349	G	A	0	0.633333	0	0.333
SNP6	7802027	C	G	0.0344828	0.733333	0	0
SNP7	7802063	G	A	0.0344828	0.733333	0	0
SNP8	15833528	T	G	0.0344828	0.733333	0.2	0.5
SNP9	8276629	A	G	0.0344828	0.766667	0	0.429
SNP10	8017703	C	T	0.0344828	0.733333	0	0.167
Primers:
SNP1-F	CCACGCGTTGGTGTGCTTT
SNP1-R	TTCATGAAGGTCCACTTCAGTCAC
SNP2-F	GCTCTGGAACGTTCTGACTAA
SNP2-R	GATGGCATCCATCGCTGTTTT
SNP3-F	CGATCGGTTTCTTAAGTTCTTTTTA
SNP3-R	ACTCTGTTGTTAACCTTCACGC
SNP4-F	AGTGATTTCCTCATCTCAAACA
SNP4-R	CTACGCATCAGCCGTTGTTA
SNP5-F	TCAGAGCCTAACCTCTTAGC
SNP5-R	AATCTGACCGAGTTCCAGTCT
SNP6-F	GTTCAAACTTAAGGCGATCGGT
SNP6-R	GGGTGGCGCTATTCCATTTC
SNP7-F	TTCCGCATGTAAGGAAGGCG
SNP7-R	TACGTCGAGAGCCGGTACAT
SNP8-F	ATGTGTGCCAAAAGAGCCGA
SNP8-R	AGAACTCCCAGAGTTTGTTTGC
SNP9-F	TTTTCGAAGAGCTCGTGGTACG
SNP9-R	CGAAAAGAGACATAAAAGACGACC
SNP10-F	AAATGGGCTGGAATGGAACA
SNP10-R	CCGCTTGTCAGTGATGTTAAT

## Sheet: Supplementary Table S9
Supplementary Table S8. GO analysis of sex-biased genes in pouch of H. abdominalis
Description	#GeneInGO	#GeneInGOAndHitList	#GeneInHitList	#TotalGeneInLibrary	%InGO	canonicalName	Category	Enrichment	Hits	Log(q-value)	LogP
Immature pouch-biased genes
Immature male-biased
response to molecule of bacterial origin	49	7	433	18823	1.61663	GO:0002237	GO Biological Processes	6.21016	ldlra|tnfa|cxcl8a|cxcl19|gpr84|si:ch211-241b2.5|hhla2b.1	-1.65971	-3.91688
response to external biotic stimulus	428	35	433	18823	8.08314	GO:0043207	GO Biological Processes	3.55488	stat1a|atp6v0ca|styk1b|f5|ptpn6|rhogb|yrk|arhgef1a|hspa5|ncf1|hsp90b1|ldlra|atf3|hamp|tlr21|tlr18|tlr22|tlr5b|tnfa|irf5|dram1|mpeg1.2|zap70|ptk2ba|limk1a|adam15|acod1|cxcl8a|ccl34a.3|cxcl19|gpr84|lygl2|si:ch211-241b2.5|hck|hhla2b.1	-6.39729	-10.0458
regulation of small GTPase mediated signal transduction	132	12	433	18823	2.77136	GO:0051056	GO Biological Processes	3.95192	arhgef1a|arhgef18a|eps8l1a|arhgef3l|gpr18|arhgef2|psda|gpr184|sh3bp1|p2ry10|cyth4b|rap1gapb	-1.9105	-4.2628
regulation of immune system process	369	24	433	18823	5.54273	GO:0002682	GO Biological Processes	2.82739	spi1b|b2m|runx1|rhogb|adam8a|prkcbb|tlr21|tlr18|tlr22|tlr5b|ptk2ba|inpp5d|tnfsf13b|si:dkey-237j10.2|vsir|spi1a|itk|unc93b1|cxcl8a|plvapa|tapbpl|si:ch211-241b2.5|si:ch211-243a20.4|hhla2b.1	-2.69573	-5.27583
regulation of cellular pH	41	8	433	18823	1.84758	GO:0030641	GO Biological Processes	8.48217	atp6ap1b|dmxl2|tcirg1b|slc9a7|slc4a8|slc4a4b|si:dkey-237j10.2|slc26a6	-2.80393	-5.44265
regulation of cell-cell adhesion	101	10	433	18823	2.30947	GO:0022407	GO Biological Processes	4.30407	b2m|runx1|adam8a|fermt3b|cdh5|adora2b|podxl|cxcl8a|si:ch211-241b2.5|hhla2b.1	-1.65971	-3.95375
integrin-mediated signaling pathway	53	7	433	18823	1.61663	GO:0007229	GO Biological Processes	5.74147	yrk|adam8a|fermt3b|adam9|zmp:0000001082|adam28|adam15	-1.48726	-3.69725
hematopoietic or lymphoid organ development	481	27	433	18823	6.23557	GO:0048534	GO Biological Processes	2.44017	spi1b|ikzf1|runx1|smarcd1|nrp1a|kif1b|prkcbb|cbl|gfi1aa|kdr|smarca1|jak3|flt3|haus3|slc7a7|numb|slc25a38a|rgs18|slc48a1b|notch1b|selp|kdrl|itk|cxcl8a|csf3r|il7r|selplg	-2.1918	-4.69023
cytokine-mediated signaling pathway	139	16	433	18823	3.69515	GO:0019221	GO Biological Processes	5.00387	stat1a|stat4|irf5|crlf1a|m17|flt3|il2rb|ccl34a.3|cxcl19|csf3r|il12rb2|il7r|il21r.1|csf2rb|il6r|il12rb1	-3.80356	-6.87671
cell chemotaxis	103	10	433	18823	2.30947	GO:0060326	GO Biological Processes	4.2205	yrk|nrp1a|mmp13a|pik3cg|ccr9a|cmklr1|ccr12a|cxcl8a|ccl34a.3|cxcl19	-1.63845	-3.88227
cell activation	134	14	433	18823	3.23326	GO:0001775	GO Biological Processes	4.54176	spi1b|ikzf1|runx1|nrp1a|fermt3b|prkcbb|jak3|flt3|il2rb|itk|cxcl8a|fn1a|il7r|lrrc32	-2.92029	-5.58258
cation homeostasis	360	27	433	18823	6.23557	GO:0055080	GO Biological Processes	3.26033	atp6ap1b|atp13a1|dmxl2|slc30a1a|hamp|tcirg1b|steap4|ccr9a|slc9a7|gpr18|cmklr1|slc4a8|slc4a4b|ccr12a|abcb7|atp2a2b|atp2a3|si:dkey-237j10.2|gpr184|slc35g1|slc26a6|stim1b|p2ry10|si:cabz01093077.1|slc25a28|hephl1b|trpc6b	-3.89008	-7.08748
VEGFA-VEGFR2 Pathway	58	10	433	18823	2.30947	R-DRE-4420097	Reactome Gene Sets	7.49502	actb2|prkcbb|ncf4|elmo1|kdr|ptk2ba|ncf2|hsp90aa1.2|kdrl|nck1b	-3.39662	-6.13809
T cell receptor signaling pathway	83	12	433	18823	2.77136	WP1345	WikiPathways	6.28498	stat1a|ptpn6|lcp2a|def6a|rap1aa|cbl|zap70|jak3|ptpn22|sla2b|itk|wipf1b	-3.56728	-6.37933
Phagosome	185	14	433	18823	3.23326	dre04145	KEGG Pathway	3.28971	actb2|atp6v0ca|atp6ap1b|atp6v1ab|ncf1|cybb|ncf4|tlr18|tcirg1b|atp6v1c1b|mrc1b|ncf2|tap1|pla2r1	-1.68805	-3.99618
Interleukin-2 family signaling	17	5	433	18823	1.15473	R-DRE-451927	Reactome Gene Sets	12.7856	ptpn6|ptk2ba|jak3|il2rb|il21r.1	-2.06829	-4.50873
Innate Immune System	504	32	433	18823	7.3903	R-DRE-168249	Reactome Gene Sets	2.76007	actb2|cd63|adgrg1|ptpn6|rhogb|atp6v1ab|adam8a|zgc:64051|ncf4|elmo1|rap1aa|mag|cpped1|ncf2|unc13d|hsp90aa1.2|btk|plac8.1|selp|cd68|unc93b1|ptafr|cxcl8a|bpifcl|cxcl19|plaua|si:ch73-237c6.1|wipf1b|plekho2|nck1b|tbc1d10c|si:ch211-243a20.4	-3.68568	-6.61423
Hemostasis	312	21	433	18823	4.84988	R-DRE-109582	Reactome Gene Sets	2.92594	cd63|slc16a3b|ptpn6|rhogb|kif1b|fermt3b|prkcbb|rap1aa|mag|atp2a2b|atp2a3|vwf|srgn|selp|dock10|cxcl8a|cxcl19|fn1a|si:dkey-11f4.20|si:cabz01074946.1|selplg	-2.39627	-4.91165
Cell surface interactions at the vascular wall	58	8	433	18823	1.84758	R-DRE-202733	Reactome Gene Sets	5.99602	slc16a3b|ptpn6|mag|selp|fn1a|si:dkey-11f4.20|si:cabz01074946.1|selplg	-1.91824	-4.28863
ABC transporters	49	7	433	18823	1.61663	dre02010	KEGG Pathway	6.21016	wu:fb13g09|abcc4|abcb7|abcg2a|abcb5|abcc1|tap1	-1.65971	-3.91688
leukocyte chemotaxis	77	6	433	18823	1.38568	GO:0030595	GO Biological Processes	3.38736	yrk|mmp13a|pik3cg|cxcl8a|ccl34a.3|cxcl19	-0.27879	-2.06601
taxis	410	18	433	18823	4.15704	GO:0042330	GO Biological Processes	1.90849	cdh2|rhogb|yrk|nrp1a|kif1b|mmp13a|pik3cg|ccr9a|bicd1a|cmklr1|ccr12a|lrrc15|ptafr|cyfip2|cxcl8a|ccl34a.3|cxcl19|si:cabz01093077.1	-0.343118	-2.15517
chemotaxis	393	18	433	18823	4.15704	GO:0006935	GO Biological Processes	1.99104	cdh2|rhogb|yrk|nrp1a|kif1b|mmp13a|pik3cg|ccr9a|bicd1a|cmklr1|ccr12a|lrrc15|ptafr|cyfip2|cxcl8a|ccl34a.3|cxcl19|si:cabz01093077.1	-0.464981	-2.34016
myeloid leukocyte migration	85	7	433	18823	1.61663	GO:0097529	GO Biological Processes	3.57998	yrk|mmp13a|pik3cg|cxcl8a|ccl34a.3|cxcl19|eng	-0.545986	-2.46447
localization of cell	642	28	433	18823	6.46651	GO:0051674	GO Biological Processes	1.89594	cdh2|rgs14a|yrk|nrp1a|dmxl2|mmp13a|lbh|def6a|elmo1|pik3cg|rap1aa|ccr9a|kdr|nckap1l|fmnl1a|cmklr1|podxl|ccr12a|sla2b|selp|tbx21|cxcl8a|ccl34a.3|cxcl19|fn1a|nck1b|selplg|eng	-0.971084	-3.01358
cell motility	642	28	433	18823	6.46651	GO:0048870	GO Biological Processes	1.89594	cdh2|rgs14a|yrk|nrp1a|dmxl2|mmp13a|lbh|def6a|elmo1|pik3cg|rap1aa|ccr9a|kdr|nckap1l|fmnl1a|cmklr1|podxl|ccr12a|sla2b|selp|tbx21|cxcl8a|ccl34a.3|cxcl19|fn1a|nck1b|selplg|eng	-0.971084	-3.01358
cell migration	594	28	433	18823	6.46651	GO:0016477	GO Biological Processes	2.04914	cdh2|rgs14a|yrk|nrp1a|dmxl2|mmp13a|lbh|def6a|elmo1|pik3cg|rap1aa|ccr9a|kdr|nckap1l|fmnl1a|cmklr1|podxl|ccr12a|sla2b|selp|tbx21|cxcl8a|ccl34a.3|cxcl19|fn1a|nck1b|selplg|eng	-1.36024	-3.53941
leukocyte migration	105	10	433	18823	2.30947	GO:0050900	GO Biological Processes	4.14011	yrk|mmp13a|pik3cg|selp|tbx21|cxcl8a|ccl34a.3|cxcl19|selplg|eng	-1.58305	-3.81257
cellular response to lipopolysaccharide	29	4	433	18823	0.923788	GO:0071222	GO Biological Processes	5.99602	ldlra|cxcl19|si:ch211-241b2.5|hhla2b.1	-0.484654	-2.38102
cellular response to lipid	64	6	433	18823	1.38568	GO:0071396	GO Biological Processes	4.07542	ldlra|hamp|cxcl8a|cxcl19|si:ch211-241b2.5|hhla2b.1	-0.545986	-2.45815
cellular response to biotic stimulus	32	5	433	18823	1.15473	GO:0071216	GO Biological Processes	6.79236	ldlra|cxcl8a|cxcl19|si:ch211-241b2.5|hhla2b.1	-1.05168	-3.11966
cellular response to molecule of bacterial origin	30	5	433	18823	1.15473	GO:0071219	GO Biological Processes	7.24519	ldlra|cxcl8a|cxcl19|si:ch211-241b2.5|hhla2b.1	-1.13003	-3.25345
response to lipopolysaccharide	44	6	433	18823	1.38568	GO:0032496	GO Biological Processes	5.92788	ldlra|tnfa|cxcl19|gpr84|si:ch211-241b2.5|hhla2b.1	-1.18303	-3.31704
response to toxic substance	32	4	433	18823	0.923788	GO:0009636	GO Biological Processes	5.43389	abcc4|slc30a1a|abcb5|abcc1	-0.391398	-2.22438
detoxification	24	4	433	18823	0.923788	GO:0098754	GO Biological Processes	7.24519	abcc4|slc30a1a|abcb5|abcc1	-0.709891	-2.69105
endothelial to hematopoietic transition	14	3	433	18823	0.692841	GO:0098508	GO Biological Processes	9.31524	runx1|adora2b|cxcl8a	-0.532771	-2.43855
negative regulation of cell adhesion	68	7	433	18823	1.61663	GO:0007162	GO Biological Processes	4.47497	runx1|cdh5|adora2b|podxl|cxcl8a|si:ch211-241b2.5|hhla2b.1	-0.975587	-3.02686
delamination	17	4	433	18823	0.923788	GO:0060232	GO Biological Processes	10.2285	runx1|cdh5|adora2b|cxcl8a	-1.15689	-3.28557
negative regulation of cell-cell adhesion	55	7	433	18823	1.61663	GO:0022408	GO Biological Processes	5.53269	runx1|cdh5|adora2b|podxl|cxcl8a|si:ch211-241b2.5|hhla2b.1	-1.4098	-3.59496
regulation of cell adhesion	152	12	433	18823	2.77136	GO:0030155	GO Biological Processes	3.43193	b2m|runx1|adam8a|fermt3b|cdh5|ptk2ba|adora2b|podxl|cxcl8a|plaua|si:ch211-241b2.5|hhla2b.1	-1.47257	-3.67622
Detoxification of Reactive Oxygen Species	18	3	433	18823	0.692841	R-DRE-3299685	Reactome Gene Sets	7.24519	ncf4|cycsb|ncf2	-0.320566	-2.11755
ROS and RNS production in phagocytes	18	3	433	18823	0.692841	R-DRE-1222556	Reactome Gene Sets	7.24519	atp6v1ab|ncf4|ncf2	-0.320566	-2.11755
reactive oxygen species metabolic process	43	5	433	18823	1.15473	GO:0072593	GO Biological Processes	5.05478	ncf1|cybb|ncf4|myh11a|ncf2	-0.602484	-2.53004
RHO GTPases Activate NADPH Oxidases	13	3	433	18823	0.692841	R-DRE-5668599	Reactome Gene Sets	10.0318	prkcbb|ncf4|ncf2	-0.602484	-2.53586
superoxide metabolic process	22	4	433	18823	0.923788	GO:0006801	GO Biological Processes	7.90384	ncf1|cybb|ncf4|ncf2	-0.844163	-2.83744
superoxide anion generation	13	4	433	18823	0.923788	GO:0042554	GO Biological Processes	13.3757	ncf1|cybb|ncf4|ncf2	-1.5597	-3.77612
respiratory burst	5	3	433	18823	0.692841	GO:0045730	GO Biological Processes	26.0827	ncf1|ncf4|ncf2	-1.65971	-3.93255
positive regulation of Rho protein signal transduction	31	4	433	18823	0.923788	GO:0035025	GO Biological Processes	5.60918	arhgef3l|gpr18|gpr184|p2ry10	-0.416902	-2.27455
regulation of Rho protein signal transduction	66	8	433	18823	1.84758	GO:0035023	GO Biological Processes	5.26923	arhgef1a|arhgef18a|eps8l1a|arhgef3l|gpr18|arhgef2|gpr184|p2ry10	-1.63845	-3.88161
regulation of Ras protein signal transduction	113	11	433	18823	2.54042	GO:0046578	GO Biological Processes	4.2317	arhgef1a|arhgef18a|eps8l1a|arhgef3l|gpr18|arhgef2|psda|gpr184|sh3bp1|p2ry10|cyth4b	-1.88957	-4.22516
leukocyte cell-cell adhesion	5	3	433	18823	0.692841	GO:0007159	GO Biological Processes	26.0827	fermt3b|selp|selplg	-1.65971	-3.93255
Cytokine Signaling in Immune system	206	11	433	18823	2.54042	R-DRE-1280215	Reactome Gene Sets	2.32127	ptpn6|crlf1a|ptk2ba|jak3|flt3|il2rb|tnfsf14|il12rb2|il7r|il21r.1|hck	-0.286016	-2.07809
Signaling by Interleukins	123	9	433	18823	2.07852	R-DRE-449147	Reactome Gene Sets	3.18081	ptpn6|crlf1a|ptk2ba|jak3|il2rb|il12rb2|il7r|il21r.1|hck	-0.693006	-2.66362
Interleukin receptor SHC signaling	10	3	433	18823	0.692841	R-DRE-912526	Reactome Gene Sets	13.0413	ptpn6|jak3|il2rb	-0.885664	-2.89073
Interleukin-3, Interleukin-5 and GM-CSF signaling	21	4	433	18823	0.923788	R-DRE-512988	Reactome Gene Sets	8.28022	ptpn6|jak3|il2rb|hck	-0.90359	-2.9167
Interleukin-2 signaling	4	3	433	18823	0.692841	R-DRE-9020558	Reactome Gene Sets	32.6033	ptk2ba|jak3|il2rb	-1.92395	-4.32299
homeostasis of number of cells	144	9	433	18823	2.07852	GO:0048872	GO Biological Processes	2.71695	spi1b|gfi1aa|smarca1|tnfsf13b|jak3|adora2aa|numb|slc25a38a|slc48a1b	-0.379777	-2.21009
myeloid leukocyte differentiation	49	6	433	18823	1.38568	GO:0002573	GO Biological Processes	5.323	spi1b|runx1|kif1b|flt3|slc7a7|csf3r	-1.0064	-3.06212
myeloid cell differentiation	195	13	433	18823	3.00231	GO:0030099	GO Biological Processes	2.89808	spi1b|runx1|kif1b|gfi1aa|smarca1|jak3|flt3|slc7a7|numb|slc25a38a|rgs18|slc48a1b|csf3r	-1.12335	-3.21921
macrophage differentiation	18	5	433	18823	1.15473	GO:0030225	GO Biological Processes	12.0753	spi1b|kif1b|flt3|slc7a7|csf3r	-1.94594	-4.37566
hemopoiesis	464	26	433	18823	6.00462	GO:0030097	GO Biological Processes	2.43588	spi1b|ikzf1|runx1|smarcd1|kif1b|prkcbb|cbl|gfi1aa|kdr|smarca1|jak3|flt3|haus3|slc7a7|numb|slc25a38a|rgs18|slc48a1b|notch1b|selp|kdrl|itk|cxcl8a|csf3r|il7r|selplg	-2.07285	-4.52428
immune system development	489	27	433	18823	6.23557	GO:0002520	GO Biological Processes	2.40025	spi1b|ikzf1|runx1|smarcd1|nrp1a|kif1b|prkcbb|cbl|gfi1aa|kdr|smarca1|jak3|flt3|haus3|slc7a7|numb|slc25a38a|rgs18|slc48a1b|notch1b|selp|kdrl|itk|cxcl8a|csf3r|il7r|selplg	-2.09062	-4.56491
platelet activation	17	3	433	18823	0.692841	GO:0030168	GO Biological Processes	7.67138	fermt3b|fn1a|lrrc32	-0.369567	-2.18935
Integrin signaling	15	3	433	18823	0.692841	R-DRE-354192	Reactome Gene Sets	8.69423	rap1aa|vwf|fn1a	-0.46792	-2.34905
hemostasis	60	6	433	18823	1.38568	GO:0007599	GO Biological Processes	4.34711	f5|fermt3b|prkcbb|vwf|fn1a|lrrc32	-0.651131	-2.60021
MAP2K and MAPK activation	24	4	433	18823	0.923788	R-DRE-5674135	Reactome Gene Sets	7.24519	actb2|rap1aa|vwf|fn1a	-0.709891	-2.69105
p130Cas linkage to MAPK signaling for integrins	8	3	433	18823	0.692841	R-DRE-372708	Reactome Gene Sets	16.3017	rap1aa|vwf|fn1a	-1.12335	-3.20681
GRB2:SOS provides linkage to MAPK signaling for Integrins	8	3	433	18823	0.692841	R-DRE-354194	Reactome Gene Sets	16.3017	rap1aa|vwf|fn1a	-1.12335	-3.20681
Platelet activation, signaling and aggregation	143	11	433	18823	2.54042	R-DRE-76002	Reactome Gene Sets	3.34393	cd63|rhogb|fermt3b|prkcbb|rap1aa|vwf|srgn|selp|cxcl8a|cxcl19|fn1a	-1.18303	-3.32002
Platelet degranulation	71	8	433	18823	1.84758	R-DRE-114608	Reactome Gene Sets	4.89816	cd63|fermt3b|vwf|srgn|selp|cxcl8a|cxcl19|fn1a	-1.4599	-3.6573
Response to elevated platelet cytosolic Ca2+	73	9	433	18823	2.07852	R-DRE-76005	Reactome Gene Sets	5.35945	cd63|fermt3b|prkcbb|vwf|srgn|selp|cxcl8a|cxcl19|fn1a	-1.9393	-4.35855
regulation of immune response	224	12	433	18823	2.77136	GO:0050776	GO Biological Processes	2.32881	b2m|prkcbb|tlr21|tlr18|tlr22|tlr5b|si:dkey-237j10.2|vsir|itk|unc93b1|tapbpl|si:ch211-243a20.4	-0.393114	-2.23149
regulation of pattern recognition receptor signaling pathway	15	3	433	18823	0.692841	GO:0062207	GO Biological Processes	8.69423	b2m|si:dkey-237j10.2|unc93b1	-0.46792	-2.34905
immune response-regulating signaling pathway	115	9	433	18823	2.07852	GO:0002764	GO Biological Processes	3.40209	b2m|prkcbb|tlr21|tlr18|tlr22|tlr5b|itk|unc93b1|si:ch211-243a20.4	-0.869012	-2.86619
regulation of toll-like receptor signaling pathway	10	3	433	18823	0.692841	GO:0034121	GO Biological Processes	13.0413	b2m|si:dkey-237j10.2|unc93b1	-0.885664	-2.89073
pattern recognition receptor signaling pathway	33	6	433	18823	1.38568	GO:0002221	GO Biological Processes	7.90384	b2m|tlr21|tlr18|tlr22|tlr5b|unc93b1	-1.71055	-4.02877
toll-like receptor signaling pathway	30	6	433	18823	1.38568	GO:0002224	GO Biological Processes	8.69423	b2m|tlr21|tlr18|tlr22|tlr5b|unc93b1	-1.91292	-4.27418
monovalent inorganic cation homeostasis	82	8	433	18823	1.84758	GO:0055067	GO Biological Processes	4.24109	atp6ap1b|dmxl2|tcirg1b|slc9a7|slc4a8|slc4a4b|si:dkey-237j10.2|slc26a6	-1.12335	-3.22754
cellular monovalent inorganic cation homeostasis	57	8	433	18823	1.84758	GO:0030004	GO Biological Processes	6.10121	atp6ap1b|dmxl2|tcirg1b|slc9a7|slc4a8|slc4a4b|si:dkey-237j10.2|slc26a6	-1.93536	-4.34438
regulation of intracellular pH	38	7	433	18823	1.61663	GO:0051453	GO Biological Processes	8.00784	dmxl2|tcirg1b|slc9a7|slc4a8|slc4a4b|si:dkey-237j10.2|slc26a6	-2.16905	-4.65524
regulation of pH	43	8	433	18823	1.84758	GO:0006885	GO Biological Processes	8.08765	atp6ap1b|dmxl2|tcirg1b|slc9a7|slc4a8|slc4a4b|si:dkey-237j10.2|slc26a6	-2.69573	-5.27896
IL-7 signaling pathway	34	4	433	18823	0.923788	WP1346	WikiPathways	5.11425	stat1a|cbl|jak3|il7r	-0.327589	-2.12954
T cell differentiation in thymus	17	3	433	18823	0.692841	GO:0033077	GO Biological Processes	7.67138	ikzf1|jak3|il7r	-0.369567	-2.18935
B cell differentiation	14	3	433	18823	0.692841	GO:0030183	GO Biological Processes	9.31524	ikzf1|runx1|flt3	-0.532771	-2.43855
lymphocyte differentiation	53	6	433	18823	1.38568	GO:0030098	GO Biological Processes	4.92126	ikzf1|runx1|jak3|flt3|itk|il7r	-0.879222	-2.88033
B cell activation	21	4	433	18823	0.923788	GO:0042113	GO Biological Processes	8.28022	ikzf1|runx1|prkcbb|flt3	-0.90359	-2.9167
mononuclear cell differentiation	59	7	433	18823	1.61663	GO:1903131	GO Biological Processes	5.15759	ikzf1|runx1|jak3|flt3|itk|csf3r|il7r	-1.25305	-3.40359
lymphocyte activation	77	8	433	18823	1.84758	GO:0046649	GO Biological Processes	4.51648	ikzf1|runx1|prkcbb|jak3|flt3|il2rb|itk|il7r	-1.25305	-3.41313
leukocyte activation	102	10	433	18823	2.30947	GO:0045321	GO Biological Processes	4.26188	spi1b|ikzf1|runx1|prkcbb|jak3|flt3|il2rb|itk|cxcl8a|il7r	-1.65971	-3.91778
leukocyte differentiation	100	10	433	18823	2.30947	GO:0002521	GO Biological Processes	4.34711	spi1b|ikzf1|runx1|kif1b|jak3|flt3|slc7a7|itk|csf3r|il7r	-1.68805	-3.99018
RHO GTPase Effectors	183	10	433	18823	2.30947	R-DRE-195258	Reactome Gene Sets	2.37547	actb2|rhogb|prkcbb|ncf4|fmnl1a|ncf2|btk|cenpu|wipf1b|nck1b	-0.241049	-2.00024
Antigen activates B Cell Receptor (BCR) leading to generation of second messengers	13	3	433	18823	0.692841	R-DRE-983695	Reactome Gene Sets	10.0318	ptpn6|btk|nck1b	-0.602484	-2.53586
RHO GTPases Activate WASPs and WAVEs	25	4	433	18823	0.923788	R-DRE-5663213	Reactome Gene Sets	6.95538	actb2|btk|wipf1b|nck1b	-0.670605	-2.6232
Fcgamma receptor (FCGR) dependent phagocytosis	46	6	433	18823	1.38568	R-DRE-2029480	Reactome Gene Sets	5.67015	actb2|elmo1|hsp90aa1.2|btk|wipf1b|nck1b	-1.12335	-3.21099
Regulation of actin dynamics for phagocytic cup formation	39	6	433	18823	1.38568	R-DRE-2029482	Reactome Gene Sets	6.68787	actb2|elmo1|hsp90aa1.2|btk|wipf1b|nck1b	-1.41892	-3.61016
Signaling by Receptor Tyrosine Kinases	256	18	433	18823	4.15704	R-DRE-9006934	Reactome Gene Sets	3.05656	actb2|ptpn6|atp6v1ab|prkcbb|ncf4|elmo1|rap1aa|kdr|ptk2ba|jak3|ncf2|pde3b|hsp90aa1.2|flt3|kdrl|fn1a|tgfa|nck1b	-2.07914	-4.54185
Signaling by VEGF	62	10	433	18823	2.30947	R-DRE-194138	Reactome Gene Sets	7.01147	actb2|prkcbb|ncf4|elmo1|kdr|ptk2ba|ncf2|hsp90aa1.2|kdrl|nck1b	-3.15966	-5.85973
IL-4 signaling pathway	44	7	433	18823	1.61663	WP1376	WikiPathways	6.91586	spi1b|stat1a|ptpn6|ncf1|cbl|inpp5d|jak3	-1.88957	-4.2245
IL-2 signaling pathway	58	8	433	18823	1.84758	WP1319	WikiPathways	5.99602	stat1a|ptpn6|zgc:64051|pik3cg|cbl|jak3|hsp90aa1.2|il2rb	-1.91824	-4.28863
IL-3 signaling pathway	74	9	433	18823	2.07852	WP1359	WikiPathways	5.28703	spi1b|stat1a|ptpn6|prkcbb|rap1aa|cbl|inpp5d|selp|csf2rb	-1.92174	-4.31102
IL-5 signaling pathway	48	8	433	18823	1.84758	WP1315	WikiPathways	7.24519	stat1a|ptpn6|prkcbb|pik3cg|cbl|btk|il2rb|csf2rb	-2.39627	-4.90729
Kit receptor signaling pathway	45	9	433	18823	2.07852	WP1341	WikiPathways	8.69423	stat1a|ptpn6|prkcbb|dok1b|pik3cg|cbl|inpp5d|btk|csf2rb	-3.39662	-6.15123
Neutrophil degranulation	302	23	433	18823	5.31178	R-DRE-6798695	Reactome Gene Sets	3.31072	cd63|adgrg1|ptpn6|rhogb|adam8a|zgc:64051|rap1aa|mag|cpped1|unc13d|hsp90aa1.2|plac8.1|selp|cd68|ptafr|cxcl8a|bpifcl|cxcl19|plaua|si:ch73-237c6.1|plekho2|tbc1d10c|si:ch211-243a20.4	-3.45104	-6.23827
cellular response to organic substance	632	30	433	18823	6.92841	GO:0071310	GO Biological Processes	2.0635	stat1a|cyp1a|nrp1a|stat4|hspa5|ldlra|hamp|irf5|rap1aa|crlf1a|kdr|m17|ptgs2b|ramp2|flt3|stxbp4|il2rb|agtrap|cxcl8a|ccl34a.3|cxcl19|csf3r|il12rb2|il7r|il21r.1|csf2rb|il6r|si:ch211-241b2.5|il12rb1|hhla2b.1	-1.58305	-3.80601
Cytokine-cytokine receptor interaction	221	18	433	18823	4.15704	dre04060	KEGG Pathway	3.54064	relt|tnfa|ccr9a|m17|tnfsf13b|il11a|il2rb|tnfsf14|cxcl8a|cxcl19|csf3r|il12rb2|il7r|il21r.1|csf2rb|il6r|tnfrsf9b|il12rb1	-2.80393	-5.41506
cellular response to cytokine stimulus	146	16	433	18823	3.69515	GO:0071345	GO Biological Processes	4.76396	stat1a|stat4|irf5|crlf1a|m17|flt3|il2rb|ccl34a.3|cxcl19|csf3r|il12rb2|il7r|il21r.1|csf2rb|il6r|il12rb1	-3.68335	-6.57972
response to cytokine	163	17	433	18823	3.9261	GO:0034097	GO Biological Processes	4.5338	stat1a|stat4|irf5|crlf1a|m17|flt3|il2rb|selp|ccl34a.3|cxcl19|csf3r|il12rb2|il7r|il21r.1|csf2rb|il6r|il12rb1	-3.68568	-6.63997
metal ion homeostasis	317	19	433	18823	4.38799	GO:0055065	GO Biological Processes	2.60553	atp13a1|slc30a1a|hamp|steap4|ccr9a|gpr18|cmklr1|ccr12a|abcb7|atp2a2b|atp2a3|gpr184|slc35g1|stim1b|p2ry10|si:cabz01093077.1|slc25a28|hephl1b|trpc6b	-1.5924	-3.82871
cellular homeostasis	374	24	433	18823	5.54273	GO:0019725	GO Biological Processes	2.78959	atp6ap1b|atp13a1|dmxl2|slc30a1a|hamp|tcirg1b|ccr9a|slc9a7|gpr18|cmklr1|slc4a8|slc4a4b|ccr12a|abcb7|atp2a2b|atp2a3|si:dkey-237j10.2|gpr184|slc35g1|slc26a6|stim1b|p2ry10|si:cabz01093077.1|trpc6b	-2.63956	-5.1769
chemical homeostasis	475	28	433	18823	6.46651	GO:0048878	GO Biological Processes	2.56251	atp6ap1b|atp13a1|dmxl2|ldlra|slc30a1a|hamp|tcirg1b|steap4|ccr9a|slc9a7|gpr18|cmklr1|slc4a8|slc4a4b|ccr12a|abcb7|atp2a2b|atp2a3|si:dkey-237j10.2|gpr184|slc35g1|slc26a6|stim1b|p2ry10|si:cabz01093077.1|slc25a28|hephl1b|trpc6b	-2.67119	-5.23656
homeostatic process	727	38	433	18823	8.77598	GO:0042592	GO Biological Processes	2.27222	spi1b|atp6ap1b|atp13a1|dmxl2|ldlra|slc30a1a|hamp|tnfa|tcirg1b|steap4|ccr9a|gfi1aa|slc9a7|gpr18|cmklr1|slc4a8|smarca1|tnfsf13b|jak3|slc4a4b|adora2aa|ccr12a|abcb7|atp2a2b|atp2a3|si:dkey-237j10.2|numb|slc25a38a|gpr184|slc48a1b|slc35g1|slc26a6|stim1b|p2ry10|si:cabz01093077.1|slc25a28|hephl1b|trpc6b	-2.95559	-5.63636
ion homeostasis	388	27	433	18823	6.23557	GO:0050801	GO Biological Processes	3.02505	atp6ap1b|atp13a1|dmxl2|slc30a1a|hamp|tcirg1b|steap4|ccr9a|slc9a7|gpr18|cmklr1|slc4a8|slc4a4b|ccr12a|abcb7|atp2a2b|atp2a3|si:dkey-237j10.2|gpr184|slc35g1|slc26a6|stim1b|p2ry10|si:cabz01093077.1|slc25a28|hephl1b|trpc6b	-3.59602	-6.4344
cellular chemical homeostasis	316	24	433	18823	5.54273	GO:0055082	GO Biological Processes	3.3016	atp6ap1b|atp13a1|dmxl2|slc30a1a|hamp|tcirg1b|ccr9a|slc9a7|gpr18|cmklr1|slc4a8|slc4a4b|ccr12a|abcb7|atp2a2b|atp2a3|si:dkey-237j10.2|gpr184|slc35g1|slc26a6|stim1b|p2ry10|si:cabz01093077.1|trpc6b	-3.59609	-6.46249
cellular ion homeostasis	305	24	433	18823	5.54273	GO:0006873	GO Biological Processes	3.42068	atp6ap1b|atp13a1|dmxl2|slc30a1a|hamp|tcirg1b|ccr9a|slc9a7|gpr18|cmklr1|slc4a8|slc4a4b|ccr12a|abcb7|atp2a2b|atp2a3|si:dkey-237j10.2|gpr184|slc35g1|slc26a6|stim1b|p2ry10|si:cabz01093077.1|trpc6b	-3.74407	-6.74517
inorganic ion homeostasis	370	27	433	18823	6.23557	GO:0098771	GO Biological Processes	3.17222	atp6ap1b|atp13a1|dmxl2|slc30a1a|hamp|tcirg1b|steap4|ccr9a|slc9a7|gpr18|cmklr1|slc4a8|slc4a4b|ccr12a|abcb7|atp2a2b|atp2a3|si:dkey-237j10.2|gpr184|slc35g1|slc26a6|stim1b|p2ry10|si:cabz01093077.1|slc25a28|hephl1b|trpc6b	-3.80356	-6.84606
cellular cation homeostasis	299	24	433	18823	5.54273	GO:0030003	GO Biological Processes	3.48932	atp6ap1b|atp13a1|dmxl2|slc30a1a|hamp|tcirg1b|ccr9a|slc9a7|gpr18|cmklr1|slc4a8|slc4a4b|ccr12a|abcb7|atp2a2b|atp2a3|si:dkey-237j10.2|gpr184|slc35g1|slc26a6|stim1b|p2ry10|si:cabz01093077.1|trpc6b	-3.80356	-6.90547
innate immune response	205	15	433	18823	3.4642	GO:0045087	GO Biological Processes	3.18081	stat1a|styk1b|ptpn6|yrk|arhgef1a|hamp|tlr21|tlr18|tlr22|tlr5b|zap70|ptk2ba|adam15|ccl34a.3|hck	-1.74809	-4.07459
inflammatory response	165	15	433	18823	3.4642	GO:0006954	GO Biological Processes	3.95192	mst1|adam8a|tlr21|tlr18|tlr22|tlr5b|tnfa|ptgs2b|cxcl8a|ccl34a.3|cxcl19|fn1a|si:cabz01093077.1|si:ch211-112c15.8|il1fma	-2.63956	-5.18321
response to bacterium	221	18	433	18823	4.15704	GO:0009617	GO Biological Processes	3.54064	f5|rhogb|hsp90b1|ldlra|hamp|tlr21|tlr22|tlr5b|tnfa|dram1|mpeg1.2|acod1|cxcl8a|cxcl19|gpr84|lygl2|si:ch211-241b2.5|hhla2b.1	-2.80393	-5.41506
defense response to other organism	313	23	433	18823	5.31178	GO:0098542	GO Biological Processes	3.19436	stat1a|styk1b|ptpn6|yrk|arhgef1a|ncf1|hsp90b1|hamp|tlr21|tlr18|tlr22|tlr5b|tnfa|irf5|dram1|mpeg1.2|zap70|ptk2ba|adam15|acod1|ccl34a.3|lygl2|hck	-3.24815	-5.96842
immune response	477	36	433	18823	8.31409	GO:0006955	GO Biological Processes	3.28084	spi1b|b2m|mhc1uba|stat1a|styk1b|ptpn6|yrk|arhgef1a|prkcbb|hamp|tlr21|tlr18|tlr22|tlr5b|tnfa|ccr9a|zap70|ptk2ba|cmklr1|tnfsf13b|tfeb|ccr12a|btk|adam15|tnfsf14|itk|cxcl8a|ccl34a.3|cxcl19|il21r.1|csf2rb|si:ch73-343l4.8|si:ch211-241b2.5|hck|il1fma|hhla2b.1	-6.08703	-9.35138
defense response	417	34	433	18823	7.85219	GO:0006952	GO Biological Processes	3.54441	stat1a|mst1|styk1b|ptpn6|yrk|arhgef1a|stat4|adam8a|ncf1|hsp90b1|cybb|hamp|tlr21|tlr18|tlr22|tlr5b|tnfa|irf5|dram1|mpeg1.2|zap70|ptk2ba|ptgs2b|adam15|acod1|cxcl8a|ccl34a.3|cxcl19|fn1a|lygl2|si:cabz01093077.1|hck|si:ch211-112c15.8|il1fma	-6.39454	-9.73807
biological process involved in interspecies interaction between organisms	461	36	433	18823	8.31409	GO:0044419	GO Biological Processes	3.39471	stat1a|atp6v0ca|styk1b|f5|ptpn6|rhogb|yrk|arhgef1a|hspa5|ncf1|hsp90b1|ldlra|atf3|hamp|tlr21|tlr18|tlr22|tlr5b|tnfa|irf5|dram1|mpeg1.2|zap70|ptk2ba|limk1a|adam15|acod1|cxcl8a|ccl34a.3|cxcl19|gpr84|si:ch73-343l4.8|lygl2|si:ch211-241b2.5|hck|hhla2b.1	-6.39454	-9.75942
response to biotic stimulus	431	35	433	18823	8.08314	GO:0009607	GO Biological Processes	3.53014	stat1a|atp6v0ca|styk1b|f5|ptpn6|rhogb|yrk|arhgef1a|hspa5|ncf1|hsp90b1|ldlra|atf3|hamp|tlr21|tlr18|tlr22|tlr5b|tnfa|irf5|dram1|mpeg1.2|zap70|ptk2ba|limk1a|adam15|acod1|cxcl8a|ccl34a.3|cxcl19|gpr84|lygl2|si:ch211-241b2.5|hck|hhla2b.1	-6.39729	-9.96266
response to other organism	428	35	433	18823	8.08314	GO:0051707	GO Biological Processes	3.55488	stat1a|atp6v0ca|styk1b|f5|ptpn6|rhogb|yrk|arhgef1a|hspa5|ncf1|hsp90b1|ldlra|atf3|hamp|tlr21|tlr18|tlr22|tlr5b|tnfa|irf5|dram1|mpeg1.2|zap70|ptk2ba|limk1a|adam15|acod1|cxcl8a|ccl34a.3|cxcl19|gpr84|lygl2|si:ch211-241b2.5|hck|hhla2b.1	-6.39729	-10.0458
Immature female-biased
muscle contraction	100	6	44	18823	13.6364	GO:0006936	GO Biological Processes	25.6677	nos1|myom2a|tpm1|cacnb1|kcnq1.1|myom1b	-3.09292	-6.93617
cranial nerve development	59	3	44	18823	6.81818	GO:0021545	GO Biological Processes	21.7523	hgfa|erbb3b|nes	-0.0110822	-3.45152
Pentose phosphate pathway	33	3	44	18823	6.81818	dre00030	KEGG Pathway	38.8905	gpib|aldoaa|fbp2	-0.642861	-4.20824
Extracellular matrix organization	133	3	44	18823	6.81818	R-DRE-1474244	Reactome Gene Sets	9.64952	itga11a|col11a2|p3h2	0	-2.43219
regulation of phosphorus metabolic process	415	5	44	18823	11.3636	GO:0051174	GO Biological Processes	5.15416	inhbaa|nos1|hgfa|erbb3b|dusp10	0	-2.56496
regulation of phosphate metabolic process	415	5	44	18823	11.3636	GO:0019220	GO Biological Processes	5.15416	inhbaa|nos1|hgfa|erbb3b|dusp10	0	-2.56496
positive regulation of phosphate metabolic process	247	4	44	18823	9.09091	GO:0045937	GO Biological Processes	6.92786	inhbaa|nos1|hgfa|erbb3b	0	-2.58464
positive regulation of phosphorus metabolic process	247	4	44	18823	9.09091	GO:0010562	GO Biological Processes	6.92786	inhbaa|nos1|hgfa|erbb3b	0	-2.58464
MAPK signaling pathway	408	5	44	18823	11.3636	dre04010	KEGG Pathway	5.24259	nr4a1|cacnb1|hgfa|erbb3b|dusp10	0	-2.59685
nerve development	77	3	44	18823	6.81818	GO:0021675	GO Biological Processes	16.6674	hgfa|erbb3b|nes	0	-3.11203
Carbon metabolism	134	3	44	18823	6.81818	dre01200	KEGG Pathway	9.57751	gpib|aldoaa|fbp2	0	-2.42306
Glycolysis / Gluconeogenesis	81	3	44	18823	6.81818	dre00010	KEGG Pathway	15.8443	gpib|aldoaa|fbp2	0	-3.04802
muscle system process	104	6	44	18823	13.6364	GO:0003012	GO Biological Processes	24.6805	nos1|myom2a|tpm1|cacnb1|kcnq1.1|myom1b	-3.09292	-6.83438
Mature male-biased
regulation of immune system process	369	7	38	18823	18.4211	GO:0002682	GO Biological Processes	9.39673	spi1b|rhogb|tlr22|si:dkey-237j10.2|vsir|spi1a|hhla2b.1	-1.36324	-5.10471
immune response	477	8	38	18823	21.0526	GO:0006955	GO Biological Processes	8.30762	spi1b|mhc1uba|tlr22|cmklr1|csf2rb|si:ch73-343l4.8|hck|hhla2b.1	-1.36324	-5.39588
biological process involved in interspecies interaction between organisms	461	6	38	18823	15.7895	GO:0044419	GO Biological Processes	6.44697	rhogb|tlr22|mpeg1.2|si:ch73-343l4.8|hck|hhla2b.1	-0.0352265	-3.52793
Neutrophil degranulation	302	5	38	18823	13.1579	R-DRE-6798695	Reactome Gene Sets	8.20103	rhogb|zgc:64051|cpped1|ptafr|bpifcl	-0.0352265	-3.47566
Innate Immune System	504	5	38	18823	13.1579	R-DRE-168249	Reactome Gene Sets	4.91411	rhogb|zgc:64051|cpped1|ptafr|bpifcl	0	-2.48602
response to biotic stimulus	431	5	38	18823	13.1579	GO:0009607	GO Biological Processes	5.74643	rhogb|tlr22|mpeg1.2|hck|hhla2b.1	0	-2.78091
response to other organism	428	5	38	18823	13.1579	GO:0051707	GO Biological Processes	5.78671	rhogb|tlr22|mpeg1.2|hck|hhla2b.1	0	-2.79424
response to external biotic stimulus	428	5	38	18823	13.1579	GO:0043207	GO Biological Processes	5.78671	rhogb|tlr22|mpeg1.2|hck|hhla2b.1	0	-2.79424
response to bacterium	221	4	38	18823	10.5263	GO:0009617	GO Biological Processes	8.96547	rhogb|tlr22|mpeg1.2|hhla2b.1	0	-3.0008
Mature female-biased
tRNA aminoacylation for protein translation	39	5	484	18823	1.03306	GO:0006418	GO Biological Processes	4.98596	vars1|rars1|mars1|cars1|tars1	-0.282043	-2.51114
renal system process	39	5	484	18823	1.03306	GO:0003014	GO Biological Processes	4.98596	tyro3|vcana|kcnq1.1|anln|ocrl	-0.282043	-2.51114
regulation of kinase activity	221	16	484	18823	3.30579	GO:0043549	GO Biological Processes	2.8156	epha2a|fgfr1a|tyro3|ccnb1|ccna2|erbb3b|flt1|ccnl1a|erbb4b|fynb|ccnb3|nrg1|kdrl|epgn|dusp10|ptprb	-0.851135	-3.69437
regulation of cell cycle process	214	16	484	18823	3.30579	GO:0010564	GO Biological Processes	2.9077	plk1|cdc6|aurka|fbxo5|cenpf|mdm1|atrip|cdc14ab|dbf4b|si:dkey-25o16.4|bub1ba|e2f7|ccnb3|epgn|plk2a|bub1	-0.926409	-3.85496
regulation of anatomical structure morphogenesis	347	20	484	18823	4.13223	GO:0022603	GO Biological Processes	2.24153	l1cama|slit3|klf2b|tnika|pak1|fmnl3|caprin2|tars1|flt1|myh11a|si:dkey-49n23.1|plxnb2a.1|thbs1b|adgrg6|cemip2|stab1|zgc:114120|hecw2a|cd40|enpp2	-0.62902	-3.153
protein phosphorylation	743	32	484	18823	6.61157	GO:0006468	GO Biological Processes	1.67496	epha2a|fgfr1a|tyro3|melk|plk1|rock2b|sgk1|adgrg1|tnika|rps6ka3a|pak1|aurka|cdkl1|erbb3b|flt1|prkcq|cdc42bpb|erbb4b|adck2|fynb|tbk1|stk17al|camk2g1|kdrl|mylk5|si:ch211-1i11.3|prkg2|plk2a|mapk9|bub1|lrrk1|limk1b	-0.279171	-2.49559
positive regulation of DNA replication	7	3	484	18823	0.619835	GO:0045740	GO Biological Processes	16.6674	dbf4b|e2f7|ctc1	-0.652993	-3.26165
muscle organ morphogenesis	24	5	484	18823	1.03306	GO:0048644	GO Biological Processes	8.10219	klf2b|dysf|cemip2|myo5b|nrg1	-0.7183	-3.50552
mitotic cytokinesis	37	6	484	18823	1.23967	GO:0000281	GO Biological Processes	6.30657	kif23|rock2b|kif20a|fbxo5|dchs1b|anln	-0.716513	-3.48026
mitotic cell cycle	333	29	484	18823	5.99174	GO:0000278	GO Biological Processes	3.38686	kifc1|kif23|ccnb1|ccna2|mcm3|mcm2|kif11|plk1|mcm5|rock2b|kif20a|cdc6|aurka|fbxo5|cdca8|cenpf|ncapd2|dchs1b|cenpt|anln|ncaph2|mcm6|bub1ba|e2f7|numa1|ccnb3|ncapg2|plk2a|bub1	-3.90216	-7.94466
heart morphogenesis	237	19	484	18823	3.92562	GO:0003007	GO Biological Processes	3.1178	wnt11|robo1|mespaa|vcana|klf2b|rock2b|smarca4a|pak1|atp2a2a|cenpf|hmgcrb|adgrg6|npnta|cemip2|myo5b|ccm2l|camk2g1|scn12aa|nrg1	-1.69322	-4.89062
fin regeneration	83	8	484	18823	1.65289	GO:0031101	GO Biological Processes	3.74848	inhbaa|fgfr1a|vdac2|smarca4a|erbb3b|fynb|ezh2|nrg1	-0.501021	-2.88076
cranial nerve development	59	7	484	18823	1.44628	GO:0021545	GO Biological Processes	4.61413	fgfr1a|adgrg1|smarca4a|hgfa|erbb3b|adgrg6|nes	-0.605538	-3.11656
blood vessel endothelial cell differentiation	12	3	484	18823	0.619835	GO:0060837	GO Biological Processes	9.72262	dlc|notch3|mespaa	-0.282043	-2.505
STING mediated induction of host immune responses	4	3	484	18823	0.619835	R-DRE-1834941	Reactome Gene Sets	29.1679	stat5a|irf3|tbk1	-1.13601	-4.1785
O-glycosylation of TSR domain-containing proteins	16	4	484	18823	0.826446	R-DRE-5173214	Reactome Gene Sets	9.72262	thbs1b|adamts6|adamtsl3|adamtsl5	-0.652993	-3.2115
MAPK family signaling cascades	180	12	484	18823	2.47934	R-DRE-5683057	Reactome Gene Sets	2.5927	psmb9a|fgfr1a|psmd11b|apbb1ip|hgfa|prkcq|cdc14ab|fynb|camk2g1|rasal2|epgn|dusp10	-0.314666	-2.60844
Hemostasis	312	17	484	18823	3.5124	R-DRE-109582	Reactome Gene Sets	2.11903	kifc1|kif23|nos1|kif11|kif20a|aldoaa|apbb1ip|hgfa|prkcq|thbs1b|phf21ab|fynb|f9b|dgkaa|si:ch211-132p1.2|aplp2|cxcl19	-0.282043	-2.50988
DNA replication initiation	22	6	484	18823	1.23967	GO:0006270	GO Biological Processes	10.6065	mcm3|mcm2|mcm5|noc3l|cdc6|mcm6	-1.69248	-4.83189
Cell cycle	85	12	484	18823	2.47934	WP1393	WikiPathways	5.49042	ccnb1|ccna2|mcm3|mcm2|plk1|mcm5|cdc6|cdc14ab|mcm6|ccnb3|espl1|bub1	-2.31686	-5.7573
MAPK signaling pathway	408	20	484	18823	4.13223	dre04010	KEGG Pathway	1.9064	epha2a|fgfr1a|rps6ka3a|pak1|fosab|dusp1|nr4a1|cacnb1|hgfa|erbb3b|flt1|cacna1ha|flna|cacna1eb|erbb4b|kdrl|si:ch211-1i11.3|dusp10|mapk9|hsp70.2	-0.25183	-2.33141
Kinesins	32	4	484	18823	0.826446	R-DRE-983189	Reactome Gene Sets	4.86131	kifc1|kif23|kif11|kif20a	-0.114209	-2.05657
tRNA aminoacylation	42	5	484	18823	1.03306	GO:0043039	GO Biological Processes	4.62982	vars1|rars1|mars1|cars1|tars1	-0.258916	-2.36894
amino acid activation	42	5	484	18823	1.03306	GO:0043038	GO Biological Processes	4.62982	vars1|rars1|mars1|cars1|tars1	-0.258916	-2.36894
urogenital system development	198	12	484	18823	2.47934	GO:0001655	GO Biological Processes	2.357	tyro3|notch3|vcana|jag2b|slc41a1|usp40|cenpf|srgap2|kcnq1.1|kif14|anln|camk2g1	-0.232713	-2.27521
renal filtration	27	4	484	18823	0.826446	GO:0097205	GO Biological Processes	5.76155	tyro3|kcnq1.1|anln|ocrl	-0.25183	-2.32433
renal system development	194	12	484	18823	2.47934	GO:0072001	GO Biological Processes	2.4056	tyro3|notch3|vcana|jag2b|slc41a1|usp40|cenpf|srgap2|kcnq1.1|kif14|anln|camk2g1	-0.25183	-2.34505
kidney development	193	12	484	18823	2.47934	GO:0001822	GO Biological Processes	2.41806	tyro3|notch3|vcana|jag2b|slc41a1|usp40|cenpf|srgap2|kcnq1.1|kif14|anln|camk2g1	-0.258916	-2.36287
MAPK1/MAPK3 signaling	161	11	484	18823	2.27273	R-DRE-5684996	Reactome Gene Sets	2.65711	psmb9a|fgfr1a|psmd11b|apbb1ip|hgfa|prkcq|fynb|camk2g1|rasal2|epgn|dusp10	-0.282043	-2.51666
RAF/MAP kinase cascade	157	11	484	18823	2.27273	R-DRE-5673001	Reactome Gene Sets	2.72481	psmb9a|fgfr1a|psmd11b|apbb1ip|hgfa|prkcq|fynb|camk2g1|rasal2|epgn|dusp10	-0.314666	-2.60129
regeneration	192	12	484	18823	2.47934	GO:0031099	GO Biological Processes	2.43066	inhbaa|fgfr1a|vdac2|top2a|smarca4a|fosab|erbb3b|fynb|ezh2|nrg1|gemin5|sema4d	-0.258916	-2.38084
tissue regeneration	134	10	484	18823	2.06612	GO:0042246	GO Biological Processes	2.90228	inhbaa|fgfr1a|vdac2|smarca4a|fosab|erbb3b|fynb|ezh2|nrg1|gemin5	-0.314666	-2.61017
Schwann cell development	24	4	484	18823	0.826446	GO:0014044	GO Biological Processes	6.48175	adgrg1|erbb3b|adgrg6|nrg1	-0.282043	-2.51587
lateral line nerve glial cell development	10	3	484	18823	0.619835	GO:0048937	GO Biological Processes	11.6671	adgrg1|erbb3b|adgrg6	-0.408062	-2.75159
lateral line nerve glial cell differentiation	10	3	484	18823	0.619835	GO:0048895	GO Biological Processes	11.6671	adgrg1|erbb3b|adgrg6	-0.408062	-2.75159
posterior lateral line nerve glial cell morphogenesis involved in differentiation	9	3	484	18823	0.619835	GO:0048942	GO Biological Processes	12.9635	adgrg1|erbb3b|adgrg6	-0.508866	-2.89815
posterior lateral line nerve glial cell development	9	3	484	18823	0.619835	GO:0048941	GO Biological Processes	12.9635	adgrg1|erbb3b|adgrg6	-0.508866	-2.89815
lateral line nerve glial cell morphogenesis involved in differentiation	9	3	484	18823	0.619835	GO:0048938	GO Biological Processes	12.9635	adgrg1|erbb3b|adgrg6	-0.508866	-2.89815
myelination of posterior lateral line nerve axons	9	3	484	18823	0.619835	GO:0048932	GO Biological Processes	12.9635	adgrg1|erbb3b|adgrg6	-0.508866	-2.89815
posterior lateral line nerve glial cell differentiation	9	3	484	18823	0.619835	GO:0048931	GO Biological Processes	12.9635	adgrg1|erbb3b|adgrg6	-0.508866	-2.89815
myelination of lateral line nerve axons	9	3	484	18823	0.619835	GO:0048897	GO Biological Processes	12.9635	adgrg1|erbb3b|adgrg6	-0.508866	-2.89815
regulation of angiogenesis	89	7	484	18823	1.44628	GO:0045765	GO Biological Processes	3.0588	tars1|flt1|thbs1b|adgrg6|cemip2|cd40|enpp2	-0.124721	-2.0963
regulation of sprouting angiogenesis	14	3	484	18823	0.619835	GO:1903670	GO Biological Processes	8.33368	tars1|adgrg6|cemip2	-0.25183	-2.30292
O-linked glycosylation	52	6	484	18823	1.23967	R-DRE-5173105	Reactome Gene Sets	4.48736	thbs1b|galnt17|galntl6|adamts6|adamtsl3|adamtsl5	-0.360563	-2.67878
cytokinetic process	17	3	484	18823	0.619835	GO:0032506	GO Biological Processes	6.86303	kif23|dchs1b|anln	-0.114209	-2.05634
cytokinesis	61	6	484	18823	1.23967	GO:0000910	GO Biological Processes	3.82529	kif23|rock2b|kif20a|fbxo5|dchs1b|anln	-0.25183	-2.32704
cytoskeleton-dependent cytokinesis	57	6	484	18823	1.23967	GO:0061640	GO Biological Processes	4.09374	kif23|rock2b|kif20a|fbxo5|dchs1b|anln	-0.277656	-2.47448
muscle tissue morphogenesis	23	4	484	18823	0.826446	GO:0060415	GO Biological Processes	6.76356	klf2b|cemip2|myo5b|nrg1	-0.307179	-2.58625
heart trabecula morphogenesis	10	3	484	18823	0.619835	GO:0061384	GO Biological Processes	11.6671	adgrg6|npnta|nrg1	-0.408062	-2.75159
trabecula morphogenesis	10	3	484	18823	0.619835	GO:0061383	GO Biological Processes	11.6671	adgrg6|npnta|nrg1	-0.408062	-2.75159
cardiac muscle tissue morphogenesis	19	4	484	18823	0.826446	GO:0055008	GO Biological Processes	8.18747	klf2b|cemip2|myo5b|nrg1	-0.508866	-2.90975
cardiac chamber development	45	6	484	18823	1.23967	GO:0003205	GO Biological Processes	5.1854	klf2b|pak1|adgrg6|npnta|myo5b|nrg1	-0.524828	-3.01102
cardiac chamber morphogenesis	27	5	484	18823	1.03306	GO:0003206	GO Biological Processes	7.20194	klf2b|adgrg6|npnta|myo5b|nrg1	-0.652993	-3.25451
positive regulation of phosphate metabolic process	247	14	484	18823	2.89256	GO:0045937	GO Biological Processes	2.20432	inhbaa|epha2a|fgfr1a|tyro3|nos1|hgfa|erbb3b|flt1|erbb4b|bcar3|nrg1|kdrl|epgn|cd40	-0.25183	-2.30763
positive regulation of phosphorus metabolic process	247	14	484	18823	2.89256	GO:0010562	GO Biological Processes	2.20432	inhbaa|epha2a|fgfr1a|tyro3|nos1|hgfa|erbb3b|flt1|erbb4b|bcar3|nrg1|kdrl|epgn|cd40	-0.25183	-2.30763
regulation of protein kinase activity	146	10	484	18823	2.06612	GO:0045859	GO Biological Processes	2.66373	fgfr1a|ccnb1|ccna2|ccnl1a|fynb|ccnb3|nrg1|epgn|dusp10|ptprb	-0.25183	-2.34274
positive regulation of kinase activity	119	9	484	18823	1.8595	GO:0033674	GO Biological Processes	2.9413	epha2a|fgfr1a|tyro3|erbb3b|flt1|erbb4b|nrg1|kdrl|epgn	-0.277656	-2.43934
regulation of catalytic activity	690	31	484	18823	6.40496	GO:0050790	GO Biological Processes	1.74725	epha2a|fgfr1a|tyro3|ccnb1|nos1|ccna2|mcm2|agt|fbxo5|erbb3b|flt1|ccnl1a|pbxip1b|dock6|srgap2|arap3|plxnb2a.1|usp6nl|evi5l|erbb4b|fynb|ccnb3|rasal2|nrg1|kdrl|epgn|dusp10|ptprb|ccl19a.2|ccl25a|iqgap3	-0.381898	-2.70839
regulation of phosphorus metabolic process	415	22	484	18823	4.54545	GO:0051174	GO Biological Processes	2.06166	inhbaa|epha2a|fgfr1a|tyro3|ccnb1|nos1|ccna2|socs1a|hgfa|erbb3b|flt1|ccnl1a|erbb4b|bcar3|fynb|ccnb3|nrg1|kdrl|epgn|dusp10|ptprb|cd40	-0.508866	-2.93211
regulation of phosphate metabolic process	415	22	484	18823	4.54545	GO:0019220	GO Biological Processes	2.06166	inhbaa|epha2a|fgfr1a|tyro3|ccnb1|nos1|ccna2|socs1a|hgfa|erbb3b|flt1|ccnl1a|erbb4b|bcar3|fynb|ccnb3|nrg1|kdrl|epgn|dusp10|ptprb|cd40	-0.508866	-2.93211
regulation of phosphorylation	369	21	484	18823	4.33884	GO:0042325	GO Biological Processes	2.21328	inhbaa|epha2a|fgfr1a|tyro3|ccnb1|ccna2|socs1a|hgfa|erbb3b|flt1|ccnl1a|erbb4b|bcar3|fynb|ccnb3|nrg1|kdrl|epgn|dusp10|ptprb|cd40	-0.652993	-3.21116
regulation of transferase activity	244	17	484	18823	3.5124	GO:0051338	GO Biological Processes	2.70958	epha2a|fgfr1a|tyro3|ccnb1|ccna2|fbxo5|erbb3b|flt1|ccnl1a|erbb4b|fynb|ccnb3|nrg1|kdrl|epgn|dusp10|ptprb	-0.851135	-3.68951
regulation of mitotic cell cycle phase transition	87	7	484	18823	1.44628	GO:1901990	GO Biological Processes	3.12912	cdc6|cenpf|cdc14ab|bub1ba|e2f7|ccnb3|bub1	-0.159577	-2.149
regulation of cell cycle phase transition	125	9	484	18823	1.8595	GO:1901987	GO Biological Processes	2.80012	cdc6|cenpf|atrip|cdc14ab|dbf4b|bub1ba|e2f7|ccnb3|bub1	-0.25183	-2.29869
regulation of cytokinesis	30	5	484	18823	1.03306	GO:0032465	GO Biological Processes	6.48175	plk1|aurka|cdc14ab|e2f7|plk2a	-0.536827	-3.03526
DNA recombination	134	9	484	18823	1.8595	GO:0006310	GO Biological Processes	2.61205	mcm3|mcm2|mcm5|top2a|pif1|rad54l|xrcc3|dclre1c|mcm6	-0.127252	-2.10529
cell cycle DNA replication	15	3	484	18823	0.619835	GO:0044786	GO Biological Processes	7.7781	mcm3|mcm2|mcm6	-0.201183	-2.2143
nuclear DNA replication	15	3	484	18823	0.619835	GO:0033260	GO Biological Processes	7.7781	mcm3|mcm2|mcm6	-0.201183	-2.2143
mitotic DNA replication	13	3	484	18823	0.619835	GO:1902969	GO Biological Processes	8.97473	mcm3|mcm2|mcm6	-0.26342	-2.39936
DNA replication	35	5	484	18823	1.03306	WP451	WikiPathways	5.55579	mcm3|mcm2|mcm5|cdc6|mcm6	-0.388551	-2.72348
DNA duplex unwinding	26	5	484	18823	1.03306	GO:0032508	GO Biological Processes	7.47894	mcm3|mcm2|mcm5|pif1|mcm6	-0.689047	-3.33426
DNA geometric change	26	5	484	18823	1.03306	GO:0032392	GO Biological Processes	7.47894	mcm3|mcm2|mcm5|pif1|mcm6	-0.689047	-3.33426
DNA conformation change	127	11	484	18823	2.27273	GO:0071103	GO Biological Processes	3.36847	mcm3|mcm2|mcm5|top2a|pif1|ncapd2|ncaph2|mcm6|ubn1|macroh2a1|ncapg2	-0.689047	-3.35473
double-strand break repair via break-induced replication	13	4	484	18823	0.826446	GO:0000727	GO Biological Processes	11.9663	mcm3|mcm2|mcm5|mcm6	-0.778588	-3.59064
tissue morphogenesis	566	25	484	18823	5.16529	GO:0048729	GO Biological Processes	1.71778	wnt11|robo1|mespaa|vcana|klf2b|tnika|nrarpa|smarca4a|pak1|atp2a2a|tars1|cenpf|col11a2|plekhh1|cemip2|myo5b|fynb|camk2g1|sh3kbp1|scn12aa|nrg1|mapk9|enpp2|ptprea|iqgap3	-0.19093	-2.196
tube development	766	32	484	18823	6.61157	GO:0035295	GO Biological Processes	1.62467	dlc|wnt11|notch3|jag2b|kif11|rps6ka3a|nrarpa|smarca4a|pak1|atp2a2a|fmnl3|tars1|cenpf|flt1|myh11a|plxnb2a.1|ntn4|adgrg6|plekhh1|cemip2|myo5b|e2f7|loxl3a|egfl7|ezh2|camk2g1|sh3kbp1|scn12aa|kdrl|ptprb|pogza|ano6	-0.25183	-2.30003
tube morphogenesis	591	27	484	18823	5.57851	GO:0035239	GO Biological Processes	1.77672	dlc|wnt11|notch3|kif11|nrarpa|smarca4a|pak1|atp2a2a|fmnl3|tars1|cenpf|flt1|myh11a|plxnb2a.1|ntn4|adgrg6|plekhh1|cemip2|myo5b|e2f7|egfl7|camk2g1|sh3kbp1|scn12aa|kdrl|ptprb|ano6	-0.282043	-2.52574
heart development	559	28	484	18823	5.78512	GO:0007507	GO Biological Processes	1.948	wnt11|fgfr1a|robo1|mespaa|vcana|klf2b|tram1|rock2b|kif20a|smarca4a|pak1|atp2a2a|heg1|cdca8|cenpf|hmgcrb|dchs1b|adgrg6|npnta|cemip2|myo5b|ccm2l|ezh2|camk2g1|scn12aa|nrg1|kdrl|enpp2	-0.652993	-3.19034
Progesterone-mediated oocyte maturation	112	9	484	18823	1.8595	dre04914	KEGG Pathway	3.12513	ccnb1|ccna2|plk1|rps6ka3a|aurka|adcy2b|ccnb3|mapk9|bub1	-0.314666	-2.61686
Cell cycle	154	12	484	18823	2.47934	dre04110	KEGG Pathway	3.03043	ccnb1|ccna2|mcm3|mcm2|plk1|mcm5|cdc6|cdc14ab|mcm6|ccnb3|espl1|bub1	-0.652993	-3.19058
chromosome segregation	147	12	484	18823	2.47934	GO:0007059	GO Biological Processes	3.17473	kif23|ccnb1|top2a|cdca8|cenpf|ncapd2|cenpt|ncaph2|bub1ba|espl1|ncapg2|bub1	-0.689047	-3.3724
chromosome organization	466	26	484	18823	5.3719	GO:0051276	GO Biological Processes	2.16986	kif23|ccnb1|mcm3|mcm2|mcm5|top2a|pif1|smarca4a|ing3|fbxo5|cdca8|zgc:113263|xrcc3|ncapd2|cenpt|ncaph2|dclre1c|mcm6|ubn1|bub1ba|macroh2a1|ezh2|ctc1|smarcb1a|ncapg2|bub1	-0.851135	-3.70525
nuclear chromosome segregation	108	11	484	18823	2.27273	GO:0098813	GO Biological Processes	3.96107	kif23|ccnb1|top2a|cdca8|cenpf|ncapd2|ncaph2|bub1ba|espl1|ncapg2|bub1	-1.01147	-3.97479
sister chromatid segregation	73	9	484	18823	1.8595	GO:0000819	GO Biological Processes	4.79472	kif23|ccnb1|top2a|cdca8|ncapd2|ncaph2|bub1ba|ncapg2|bub1	-1.01147	-3.98778
nuclear division	141	14	484	18823	2.89256	GO:0000280	GO Biological Processes	3.86147	kifc1|kif23|ccnb1|kif11|top2a|rad54l|aurka|cdca8|ncapd2|ncaph2|bub1ba|espl1|ncapg2|bub1	-1.6866	-4.77485
cell cycle	632	36	484	18823	7.43802	GO:0007049	GO Biological Processes	2.21528	kifc1|kif23|melk|ccnb1|ccna2|mcm3|mcm2|kif11|plk1|mcm5|rock2b|top2a|kif20a|rad54l|cdc6|aurka|fbxo5|cdca8|cenpf|ncapd2|dchs1b|cenpt|anln|ncaph2|cep152|cdc14ab|mcm6|bub1ba|e2f7|ccnk|numa1|ccnb3|espl1|ncapg2|plk2a|bub1	-1.84944	-5.11378
organelle fission	158	16	484	18823	3.30579	GO:0048285	GO Biological Processes	3.93828	kifc1|kif23|ccnb1|kif11|top2a|dnm1l|rad54l|aurka|cdca8|ncapd2|ncaph2|bub1ba|mtfr2|espl1|ncapg2|bub1	-2.14023	-5.48375
cell cycle process	408	29	484	18823	5.99174	GO:0022402	GO Biological Processes	2.76428	kifc1|kif23|ccnb1|ccna2|mcm3|mcm2|kif11|rock2b|top2a|kif20a|rad54l|cdc6|aurka|fbxo5|cdca8|cenpf|ncapd2|dchs1b|anln|ncaph2|cep152|mcm6|bub1ba|e2f7|numa1|ccnb3|espl1|ncapg2|bub1	-2.49371	-6.05908
mitotic cell cycle process	267	24	484	18823	4.95868	GO:1903047	GO Biological Processes	3.49577	kifc1|kif23|ccnb1|ccna2|mcm3|mcm2|kif11|rock2b|kif20a|cdc6|aurka|fbxo5|cdca8|ncapd2|dchs1b|anln|ncaph2|mcm6|bub1ba|e2f7|numa1|ccnb3|ncapg2|bub1	-3.18969	-6.93116
Mature pouch-biased genes
Immature male-biased
hindbrain development	133	3	37	18823	8.10811	GO:0032502	GO Biological Processes	11.4751	aldh1a2|crabp2a|sp5l	-2.64818	0
Immature female-biased
Ribosome	139	57	356	18823	16.0112	dre03010	KEGG Pathway	21.682	rplp0|rpl35|rps18|rpl24|rpl36a|rpl14|rplp2|rps3|rpl21|rpl17|rps26|rps14|rpl9|rpl7|rpl10|rpl30|rplp1|rps15a|rpl23|rps12|rpl7a|rps3a|rps27a|rps19|rps7|rps25|rps17|rpsa|rpl28|rpl34|rps21|rpl36|rps29|rsl24d1|rpl26|rpl19|rps2|rps11|rpl37|rpl39|rpl11|rpl38|rpl35a|rpl18|rpl15|zgc:114188|faub|rps27.1|rpl32|rpl22|rplp2l|rpl13a|rps27l|rpl31|rpl22l1|rps16|rps23	-57.3703	-61.1117
Nonsense Mediated Decay (NMD) independent of the Exon Junction Complex (EJC)	63	40	356	18823	11.236	R-DRE-975956	Reactome Gene Sets	33.5705	rpl35|rps18|rpl24|rpl36a|rplp2|rpl21|rpl17|rps14|rpl7|rpl10|rpl30|rplp1|rps15a|rpl23|rps12|rps3a|rps27a|rps7|rps25|rpsa|rpl34|rps21|rpl36|rps29|rpl26|rpl19|rps2|rps11|rpl39|rpl11|rpl38|rpl35a|rpl18|rpl15|zgc:114188|rpl32|rpl31|rpl22l1|rps16|rps23	-49.5273	-53.0927
SRP-dependent cotranslational protein targeting to membrane	64	40	356	18823	11.236	R-DRE-1799339	Reactome Gene Sets	33.046	rpl35|rps18|rpl24|rpl36a|rplp2|rpl21|rpl17|rps14|rpl7|rpl10|rpl30|rplp1|rps15a|rpl23|rps12|rps3a|rps27a|rps7|rps25|rpsa|rpl34|rps21|rpl36|rps29|rpl26|rpl19|rps2|rps11|rpl39|rpl11|rpl38|rpl35a|rpl18|rpl15|zgc:114188|rpl32|rpl31|rpl22l1|rps16|rps23	-49.2335	-52.6739
Formation of a pool of free 40S subunits	71	40	356	18823	11.236	R-DRE-72689	Reactome Gene Sets	29.7879	rpl35|rps18|rpl24|rpl36a|rplp2|rpl21|rpl17|rps14|rpl7|rpl10|rpl30|rplp1|rps15a|rpl23|rps12|rps3a|rps27a|rps7|rps25|rpsa|rpl34|rps21|rpl36|rps29|rpl26|rpl19|rps2|rps11|rpl39|rpl11|rpl38|rpl35a|rpl18|rpl15|zgc:114188|rpl32|rpl31|rpl22l1|rps16|rps23	-46.6768	-50.0203
GTP hydrolysis and joining of the 60S ribosomal subunit	75	40	356	18823	11.236	R-DRE-72706	Reactome Gene Sets	28.1993	rpl35|rps18|rpl24|rpl36a|rplp2|rpl21|rpl17|rps14|rpl7|rpl10|rpl30|rplp1|rps15a|rpl23|rps12|rps3a|rps27a|rps7|rps25|rpsa|rpl34|rps21|rpl36|rps29|rpl26|rpl19|rps2|rps11|rpl39|rpl11|rpl38|rpl35a|rpl18|rpl15|zgc:114188|rpl32|rpl31|rpl22l1|rps16|rps23	-45.419	-48.6834
L13a-mediated translational silencing of Ceruloplasmin expression	76	40	356	18823	11.236	R-DRE-156827	Reactome Gene Sets	27.8282	rpl35|rps18|rpl24|rpl36a|rplp2|rpl21|rpl17|rps14|rpl7|rpl10|rpl30|rplp1|rps15a|rpl23|rps12|rps3a|rps27a|rps7|rps25|rpsa|rpl34|rps21|rpl36|rps29|rpl26|rpl19|rps2|rps11|rpl39|rpl11|rpl38|rpl35a|rpl18|rpl15|zgc:114188|rpl32|rpl31|rpl22l1|rps16|rps23	-45.1687	-48.3661
Nonsense-Mediated Decay (NMD)	77	40	356	18823	11.236	R-DRE-927802	Reactome Gene Sets	27.4668	rpl35|rps18|rpl24|rpl36a|rplp2|rpl21|rpl17|rps14|rpl7|rpl10|rpl30|rplp1|rps15a|rpl23|rps12|rps3a|rps27a|rps7|rps25|rpsa|rpl34|rps21|rpl36|rps29|rpl26|rpl19|rps2|rps11|rpl39|rpl11|rpl38|rpl35a|rpl18|rpl15|zgc:114188|rpl32|rpl31|rpl22l1|rps16|rps23	-44.9667	-48.055
Nonsense Mediated Decay (NMD) enhanced by the Exon Junction Complex (EJC)	77	40	356	18823	11.236	R-DRE-975957	Reactome Gene Sets	27.4668	rpl35|rps18|rpl24|rpl36a|rplp2|rpl21|rpl17|rps14|rpl7|rpl10|rpl30|rplp1|rps15a|rpl23|rps12|rps3a|rps27a|rps7|rps25|rpsa|rpl34|rps21|rpl36|rps29|rpl26|rpl19|rps2|rps11|rpl39|rpl11|rpl38|rpl35a|rpl18|rpl15|zgc:114188|rpl32|rpl31|rpl22l1|rps16|rps23	-44.9667	-48.055
Eukaryotic Translation Initiation	79	40	356	18823	11.236	R-DRE-72613	Reactome Gene Sets	26.7714	rpl35|rps18|rpl24|rpl36a|rplp2|rpl21|rpl17|rps14|rpl7|rpl10|rpl30|rplp1|rps15a|rpl23|rps12|rps3a|rps27a|rps7|rps25|rpsa|rpl34|rps21|rpl36|rps29|rpl26|rpl19|rps2|rps11|rpl39|rpl11|rpl38|rpl35a|rpl18|rpl15|zgc:114188|rpl32|rpl31|rpl22l1|rps16|rps23	-44.4494	-47.4505
erythrocyte differentiation	113	18	356	18823	5.05618	GO:0030218	GO Biological Processes	8.42234	gata1a|sptb|fech|slc4a1a|rpl35|rps3|rps14|rplp1|rps15a|rps19|rps29|rpl11|rpl35a|rpl18|tspo|tfr1a|rps27.1|hemgn	-8.78969	-11.385
erythrocyte homeostasis	114	18	356	18823	5.05618	GO:0034101	GO Biological Processes	8.34846	gata1a|sptb|fech|slc4a1a|rpl35|rps3|rps14|rplp1|rps15a|rps19|rps29|rpl11|rpl35a|rpl18|tspo|tfr1a|rps27.1|hemgn	-8.73776	-11.3179
homeostasis of number of cells	144	19	356	18823	5.33708	GO:0048872	GO Biological Processes	6.97638	gata1a|sptb|fech|slc4a1a|rpl35|sod2|rps3|rps14|rplp1|rps15a|rps19|rps29|rpl11|rpl35a|rpl18|tspo|tfr1a|rps27.1|hemgn	-7.93255	-10.4979
myeloid cell differentiation	195	18	356	18823	5.05618	GO:0030099	GO Biological Processes	4.88064	gata1a|sptb|fech|slc4a1a|rpl35|rps3|rps14|rplp1|rps15a|rps19|rps29|rpl11|rpl35a|rpl18|tspo|tfr1a|rps27.1|hemgn	-4.91042	-7.46155
erythrocyte development	45	8	356	18823	2.24719	GO:0048821	GO Biological Processes	9.39975	gata1a|sptb|fech|rps14|rps19|rps29|rpl11|rpl18	-3.24066	-5.75168
hemopoiesis	464	24	356	18823	6.74157	GO:0030097	GO Biological Processes	2.73484	gata1a|sptb|fech|slc4a1a|rpl35|rps3|rps14|rplp1|rps15a|rps19|rps7|rps29|rpl19|rpl11|rpl35a|rpl18|tspo|tfr1a|rps27.1|rpl22|hemgn|rpl22l1|epor|ndr1	-2.58287	-5.0343
hematopoietic or lymphoid organ development	481	24	356	18823	6.74157	GO:0048534	GO Biological Processes	2.63818	gata1a|sptb|fech|slc4a1a|rpl35|rps3|rps14|rplp1|rps15a|rps19|rps7|rps29|rpl19|rpl11|rpl35a|rpl18|tspo|tfr1a|rps27.1|rpl22|hemgn|rpl22l1|epor|ndr1	-2.3677	-4.77673
immune system development	489	24	356	18823	6.74157	GO:0002520	GO Biological Processes	2.59502	gata1a|sptb|fech|slc4a1a|rpl35|rps3|rps14|rplp1|rps15a|rps19|rps7|rps29|rpl19|rpl11|rpl35a|rpl18|tspo|tfr1a|rps27.1|rpl22|hemgn|rpl22l1|epor|ndr1	-2.26126	-4.66031
myeloid cell development	68	8	356	18823	2.24719	GO:0061515	GO Biological Processes	6.22042	gata1a|sptb|fech|rps14|rps19|rps29|rpl11|rpl18	-1.99136	-4.38064
ribosomal large subunit biogenesis	60	9	356	18823	2.52809	GO:0042273	GO Biological Processes	7.93104	rplp0|rpl35|rpl14|rpl7|rpl10|rpl7a|rsl24d1|rpl26|rpl35a	-3.24066	-5.75235
ribosomal small subunit assembly	15	5	356	18823	1.40449	GO:0000028	GO Biological Processes	17.6245	rps14|rps19|rpsa|rps27.1|rps27l	-2.74427	-5.21857
ribosome assembly	39	7	356	18823	1.96629	GO:0042255	GO Biological Processes	9.49013	rplp0|rps14|rpl10|rps19|rpsa|rps27.1|rps27l	-2.66487	-5.12759
ribosomal small subunit biogenesis	57	8	356	18823	2.24719	GO:0042274	GO Biological Processes	7.42086	rps14|rps19|rps7|rpsa|rps21|rps27.1|rps27l|rps16	-2.51242	-4.95286
ribonucleoprotein complex biogenesis	320	19	356	18823	5.33708	GO:0022613	GO Biological Processes	3.13937	rplp0|rpl35|rpl14|rps14|rpl7|rpl10|rpl7a|rps19|rps7|rpsa|rps21|rsl24d1|rpl26|rpl38|rpl35a|rcl1|rps27.1|rps27l|rps16	-2.48842	-4.91813
ribonucleoprotein complex assembly	135	8	356	18823	2.24719	GO:0022618	GO Biological Processes	3.13325	rplp0|rps14|rpl10|rps19|rpsa|rpl38|rps27.1|rps27l	-0.180265	-2.37766
ribonucleoprotein complex subunit organization	139	8	356	18823	2.24719	GO:0071826	GO Biological Processes	3.04308	rplp0|rps14|rpl10|rps19|rpsa|rpl38|rps27.1|rps27l	-0.134121	-2.30156
rRNA processing	154	8	356	18823	2.24719	GO:0006364	GO Biological Processes	2.74668	rpl35|rps14|rpl7|rpl7a|rps7|rps21|rcl1|rps16	0	-2.04153
embryo development ending in birth or egg hatching	526	27	356	18823	7.58427	GO:0009792	GO Biological Processes	2.71404	alcama|hoxb3a|gata1a|hoxc9a|rplp0|fabp3|rpl35|rpl24|rpl36a|dhrs9|rps3|rps14|rps15a|rps3a|rps19|rps7|rpl28|rps29|rpl11|rpl38|rpl35a|scube2|lmx1bb|fscn1a|rplp2l|bmp3|ndr1	-3.04867	-5.53486
purine nucleotide transport	6	3	356	18823	0.842697	GO:0015865	GO Biological Processes	26.4368	slc25a4|slc25a24|slc25a42	-1.5472	-3.89073
ATP transport	6	3	356	18823	0.842697	GO:0015867	GO Biological Processes	26.4368	slc25a4|slc25a24|slc25a42	-1.5472	-3.89073
purine ribonucleotide transport	6	3	356	18823	0.842697	GO:0015868	GO Biological Processes	26.4368	slc25a4|slc25a24|slc25a42	-1.5472	-3.89073
adenine nucleotide transport	6	3	356	18823	0.842697	GO:0051503	GO Biological Processes	26.4368	slc25a4|slc25a24|slc25a42	-1.5472	-3.89073
nucleotide transmembrane transport	8	3	356	18823	0.842697	GO:1901679	GO Biological Processes	19.8276	slc25a4|slc25a36a|slc25a42	-1.13761	-3.45584
carbohydrate derivative transport	30	4	356	18823	1.1236	GO:1901264	GO Biological Processes	7.04981	slc25a4|slc25a24|slc28a1|slc25a42	-0.366926	-2.63127
Collagen biosynthesis and modifying enzymes	31	5	356	18823	1.40449	R-DRE-1650814	Reactome Gene Sets	8.528	col14a1a|p3h1|col6a2|col6a1|plod2	-1.24746	-3.57395
Collagen formation	35	5	356	18823	1.40449	R-DRE-1474290	Reactome Gene Sets	7.55337	col14a1a|p3h1|col6a2|col6a1|plod2	-1.00957	-3.31968
NCAM signaling for neurite out-growth	17	3	356	18823	0.842697	R-DRE-375165	Reactome Gene Sets	9.33063	sptb|col6a2|col6a1	-0.222779	-2.42643
Collagen chain trimerization	17	3	356	18823	0.842697	R-DRE-8948216	Reactome Gene Sets	9.33063	col14a1a|col6a2|col6a1	-0.222779	-2.42643
Assembly of collagen fibrils and other multimeric structures	19	3	356	18823	0.842697	R-DRE-2022090	Reactome Gene Sets	8.34846	col14a1a|col6a2|col6a1	-0.126775	-2.28475
Degradation of the extracellular matrix	61	5	356	18823	1.40449	R-DRE-1474228	Reactome Gene Sets	4.3339	htra1b|col6a2|col6a1|cela1.4|zgc:136872	-0.117095	-2.23017
pigment metabolic process	49	5	356	18823	1.40449	GO:0042440	GO Biological Processes	5.39526	prtfdc1b|dct|fech|tyrp1b|tmem14ca	-0.372827	-2.64447
Tyrosine metabolism	39	4	356	18823	1.1236	dre00350	KEGG Pathway	5.42293	dct|gstz1|tyrp1b|mif	-0.108805	-2.21178
skeletal muscle tissue development	124	8	356	18823	2.24719	GO:0007519	GO Biological Processes	3.4112	rbfox1l|popdc3|tm4sf5|sox6|col6a1|actn2b|plod2|myorg	-0.346868	-2.60403
skeletal muscle organ development	136	8	356	18823	2.24719	GO:0060538	GO Biological Processes	3.11021	rbfox1l|popdc3|tm4sf5|sox6|col6a1|actn2b|plod2|myorg	-0.174143	-2.35835
myotube cell development	61	5	356	18823	1.40449	GO:0014904	GO Biological Processes	4.3339	rbfox1l|tm4sf5|actn2b|plod2|myorg	-0.117095	-2.23017
skeletal muscle fiber development	61	5	356	18823	1.40449	GO:0048741	GO Biological Processes	4.3339	rbfox1l|tm4sf5|actn2b|plod2|myorg	-0.117095	-2.23017
striated muscle tissue development	210	10	356	18823	2.80899	GO:0014706	GO Biological Processes	2.51779	gata1a|fbxo32|rbfox1l|popdc3|tm4sf5|sox6|col6a1|actn2b|plod2|myorg	-0.0806279	-2.1655
muscle tissue development	217	10	356	18823	2.80899	GO:0060537	GO Biological Processes	2.43657	gata1a|fbxo32|rbfox1l|popdc3|tm4sf5|sox6|col6a1|actn2b|plod2|myorg	-0.014083	-2.06981
generation of precursor metabolites and energy	203	10	356	18823	2.80899	GO:0006091	GO Biological Processes	2.60461	eno3|cox4i2|ndufb8|atp5mf|pkmb|cox6a2|pm20d1.1|oxct1b|tpi1b|ndufs7	-0.12677	-2.26618
ADP metabolic process	44	4	356	18823	1.1236	GO:0046031	GO Biological Processes	4.80669	eno3|pkmb|ak1|tpi1b	0	-2.02615
hemoglobin metabolic process	16	3	356	18823	0.842697	GO:0020027	GO Biological Processes	9.9138	rps19|rpl11|tfr1a	-0.271404	-2.50467
carbohydrate transmembrane transport	18	3	356	18823	0.842697	GO:0034219	GO Biological Processes	8.81227	slc2a12|slc2a15a|slc2a11l	-0.174143	-2.35332
oxoacid metabolic process	519	19	356	18823	5.33708	GO:0043436	GO Biological Processes	1.93564	dct|fads2|phgdh|adi1|echs1|eno3|abat|acadl|decr1|gstz1|pkmb|pm20d1.1|hacd1|cps1|tpi1b|me1|gamt|aspg|gad1a	-0.138438	-2.3117
organic acid metabolic process	562	20	356	18823	5.61798	GO:0006082	GO Biological Processes	1.88162	dct|fads2|phgdh|adi1|echs1|eno3|abat|acadl|decr1|gstz1|pkmb|cyp2k16|pm20d1.1|hacd1|cps1|tpi1b|me1|gamt|aspg|gad1a	-0.126775	-2.27185
monocarboxylic acid metabolic process	272	12	356	18823	3.37079	GO:0032787	GO Biological Processes	2.33266	fads2|echs1|eno3|abat|acadl|decr1|pkmb|pm20d1.1|hacd1|tpi1b|me1|gamt	-0.117095	-2.23398
extracellular structure organization	171	9	356	18823	2.52809	GO:0043062	GO Biological Processes	2.78282	col14a1a|col1a1a|lum|fbln5|vit|mmp30|col5a2b|plod2|col28a2a	-0.126775	-2.27164
external encapsulating structure organization	172	9	356	18823	2.52809	GO:0045229	GO Biological Processes	2.76664	col14a1a|col1a1a|lum|fbln5|vit|mmp30|col5a2b|plod2|col28a2a	-0.121363	-2.25538
Keratan sulfate/keratin metabolism	23	3	356	18823	0.842697	R-DRE-1638074	Reactome Gene Sets	6.89656	lum|b4galt3|prelp	-0.000199161	-2.04706
ATP metabolic process	132	9	356	18823	2.52809	GO:0046034	GO Biological Processes	3.60502	eno3|cox4i2|ndufb8|atp5mf|pkmb|ak1|cox6a2|atp5mea|tpi1b	-0.755476	-3.03455
Butanoate metabolism	25	5	356	18823	1.40449	dre00650	KEGG Pathway	10.5747	echs1|abat|oxct1b|l2hgdh|gad1a	-1.65867	-4.0384
Cytoplasmic ribosomal proteins	78	50	356	18823	14.0449	WP324	WikiPathways	33.8933	rplp0|rpl35|rps18|rpl24|rpl36a|rpl14|rplp2|rps3|rpl21|rpl17|rps26|rps14|rpl9|rpl7|rpl10|rpl30|rplp1|rps15a|rpl23|rps12|rpl7a|rps3a|rps27a|rps19|rps7|rps25|rps17|rpsa|rpl28|rpl34|rps21|rpl36|rps29|rpl26|rpl19|rps2|rps11|rpl37|rpl39|rpl11|rpl38|rpl35a|rpl18|rpl15|faub|rpl32|rpl22|rpl31|rps16|rps23	-62.7693	-66.8118
Extracellular matrix organization	133	10	356	18823	2.80899	R-DRE-1474244	Reactome Gene Sets	3.97546	col14a1a|lum|fbln5|p3h1|htra1b|col6a2|col6a1|cela1.4|zgc:136872|plod2	-1.31826	-3.65318
Fatty acid biosynthesis	17	3	356	18823	0.842697	WP1352	WikiPathways	9.33063	echs1|decr1|pecr	-0.222779	-2.42643
Keratan sulfate biosynthesis	21	3	356	18823	0.842697	R-DRE-2022854	Reactome Gene Sets	7.55337	lum|b4galt3|prelp	-0.0806279	-2.15934
Protein localization	76	6	356	18823	1.68539	R-DRE-9609507	Reactome Gene Sets	4.17423	slc25a4|rps27a|anxa4|ndufb8|sec61g|pecr	-0.271404	-2.50099
carboxylic acid metabolic process	513	19	356	18823	5.33708	GO:0019752	GO Biological Processes	1.95828	dct|fads2|phgdh|adi1|echs1|eno3|abat|acadl|decr1|gstz1|pkmb|pm20d1.1|hacd1|cps1|tpi1b|me1|gamt|aspg|gad1a	-0.174143	-2.36508
chordate embryonic development	524	27	356	18823	7.58427	GO:0043009	GO Biological Processes	2.7244	alcama|hoxb3a|gata1a|hoxc9a|rplp0|fabp3|rpl35|rpl24|rpl36a|dhrs9|rps3|rps14|rps15a|rps3a|rps19|rps7|rpl28|rps29|rpl11|rpl38|rpl35a|scube2|lmx1bb|fscn1a|rplp2l|bmp3|ndr1	-3.06731	-5.56574
cytoplasmic translation	56	15	356	18823	4.21348	GO:0002181	GO Biological Processes	14.1626	rplp0|rpl24|rplp2|rpl17|rplp1|rpsa|rps21|rpl36|rpl26|rpl35a|rpl15|rpl22|rplp2l|rpl31|rpl22l1	-10.4427	-13.0702
extracellular matrix organization	171	9	356	18823	2.52809	GO:0030198	GO Biological Processes	2.78282	col14a1a|col1a1a|lum|fbln5|vit|mmp30|col5a2b|plod2|col28a2a	-0.126775	-2.27164
hemoglobin biosynthetic process	15	3	356	18823	0.842697	GO:0042541	GO Biological Processes	10.5747	rps19|rpl11|tfr1a	-0.338657	-2.58876
monosaccharide transmembrane transport	16	3	356	18823	0.842697	GO:0015749	GO Biological Processes	9.9138	slc2a12|slc2a15a|slc2a11l	-0.271404	-2.50467
muscle organ development	184	11	356	18823	3.08989	GO:0007517	GO Biological Processes	3.16092	fbxo32|rbfox1l|popdc3|tm4sf5|scube2|sox6|col6a2|col6a1|actn2b|plod2|myorg	-0.819923	-3.10655
myeloid cell homeostasis	125	19	356	18823	5.33708	GO:0002262	GO Biological Processes	8.03679	gata1a|sptb|fech|slc4a1a|rpl35|sod2|rps3|rps14|rplp1|rps15a|rps19|rps29|rpl11|rpl35a|rpl18|tspo|tfr1a|rps27.1|hemgn	-8.9991	-11.6102
nucleotide transport	9	4	356	18823	1.1236	GO:0006862	GO Biological Processes	23.4994	slc25a4|slc25a36a|slc25a24|slc25a42	-2.41324	-4.83249
organic hydroxy compound metabolic process	221	11	356	18823	3.08989	GO:1901615	GO Biological Processes	2.63172	dct|dhrs9|hsd11b2|pnpo|ip6k2b|tyrp1b|pecr|tpi1b|sord|crym|sqlea	-0.252697	-2.47565
pigment biosynthetic process	38	5	356	18823	1.40449	GO:0046148	GO Biological Processes	6.95705	prtfdc1b|dct|fech|tyrp1b|tmem14ca	-0.856242	-3.15055
ribosome biogenesis	223	18	356	18823	5.05618	GO:0042254	GO Biological Processes	4.26782	rplp0|rpl35|rpl14|rps14|rpl7|rpl10|rpl7a|rps19|rps7|rpsa|rps21|rsl24d1|rpl26|rpl35a|rcl1|rps27.1|rps27l|rps16	-4.03856	-6.57591
translational elongation	39	4	356	18823	1.1236	GO:0006414	GO Biological Processes	5.42293	rplp2|rplp1|rplp2l|eef1da	-0.108805	-2.21178
Mature male-biased
process utilizing autophagic mechanism	143	20	671	18823	2.98063	GO:0061919	GO Biological Processes	3.92338	map1lc3b|ufm1|vmp1|ddrgk1|map1lc3c|wipi1|fbxo32|zgc:100846|gabarapl2|map1lc3a|atg4c|nrbf2b|stx17|atg5|ei24|atg101|atg12|tigara|fundc2|fis1	-3.00917	-6.75064
Macroautophagy	85	14	671	18823	2.08644	R-DRE-1632852	Reactome Gene Sets	4.62036	map1lc3b|map1lc3c|gabarapl2|map1lc3a|chmp3|atg4c|atg5|nbr1b|lamtor4|atg101|tomm7|rhebl1|chmp2a|lamtor5	-2.33939	-5.76681
Autophagy	85	14	671	18823	2.08644	R-DRE-9612973	Reactome Gene Sets	4.62036	map1lc3b|map1lc3c|gabarapl2|map1lc3a|chmp3|atg4c|atg5|nbr1b|lamtor4|atg101|tomm7|rhebl1|chmp2a|lamtor5	-2.33939	-5.76681
organelle disassembly	56	11	671	18823	1.63934	GO:1903008	GO Biological Processes	5.51025	map1lc3b|ufm1|ddrgk1|map1lc3c|wipi1|gabarapl2|map1lc3a|atg5|atg12|fundc2|fis1	-2.20975	-5.42524
autophagy of mitochondrion	37	9	671	18823	1.34128	GO:0000422	GO Biological Processes	6.8235	map1lc3b|map1lc3c|wipi1|gabarapl2|map1lc3a|atg5|atg12|fundc2|fis1	-2.20975	-5.34916
mitochondrion disassembly	37	9	671	18823	1.34128	GO:0061726	GO Biological Processes	6.8235	map1lc3b|map1lc3c|wipi1|gabarapl2|map1lc3a|atg5|atg12|fundc2|fis1	-2.20975	-5.34916
cellular response to nitrogen starvation	9	5	671	18823	0.745156	GO:0006995	GO Biological Processes	15.5845	map1lc3b|map1lc3c|gabarapl2|map1lc3a|atg5	-2.15516	-5.19766
cellular response to nitrogen levels	9	5	671	18823	0.745156	GO:0043562	GO Biological Processes	15.5845	map1lc3b|map1lc3c|gabarapl2|map1lc3a|atg5	-2.15516	-5.19766
macroautophagy	81	12	671	18823	1.78838	GO:0016236	GO Biological Processes	4.15588	map1lc3b|ufm1|ddrgk1|map1lc3c|wipi1|gabarapl2|map1lc3a|stx17|atg5|ei24|atg101|atg12	-1.65035	-4.54672
protein transport	713	49	671	18823	7.30253	GO:0015031	GO Biological Processes	1.92785	ap3m1|pttg1ipa|arl4d|arl11|scamp2l|yif1a|tmed3|chmp1b|vmp1|unc119.1|anxa1b|bcap31|chmp1a|vps28|kdelr3|stx11b.1|srp9|spcs3|chmp3|snx5|vps25|atg4c|zdhhc24|preb|rab3db|rab18b|jagn1b|ap1m3|rab4b|cplane2|lin7c|golph3a|cope|stx17|arfrp1|zgc:110353|tvp23b|timm21|zdhhc4|stxbp5l|snapin|apoc2|spcs1|zgc:112334|tomm7|dnlz|chmp2a|mon1a|ap2s1	-2.04226	-5.04336
cellular macromolecule localization	736	45	671	18823	6.70641	GO:0070727	GO Biological Processes	1.71515	ap3m1|pttg1ipa|arl4d|arl11|tmed3|bcap31|ddrgk1|wipi1|vps28|kdelr3|stx11b.1|srp9|tmsb|mmgt1|spcs3|pdzd11|ywhah|snx5|emc2|vps25|ift20|prpf18|zdhhc24|rab3db|rab18b|ap1m3|cplane2|lin7c|golph3a|stx17|tspan5b|arfrp1|twf2b|timm21|lamtor4|zdhhc4|lamp1b|snapin|spcs1|tomm7|dnlz|aurkb|tspan15|mon1a|ap2s1	-0.950907	-3.50204
cellular protein localization	729	44	671	18823	6.55738	GO:0034613	GO Biological Processes	1.69313	ap3m1|pttg1ipa|arl4d|arl11|tmed3|bcap31|ddrgk1|wipi1|vps28|kdelr3|stx11b.1|srp9|tmsb|mmgt1|spcs3|pdzd11|ywhah|snx5|emc2|vps25|ift20|zdhhc24|rab3db|rab18b|ap1m3|cplane2|lin7c|golph3a|stx17|tspan5b|arfrp1|twf2b|timm21|lamtor4|zdhhc4|lamp1b|snapin|spcs1|tomm7|dnlz|aurkb|tspan15|mon1a|ap2s1	-0.844277	-3.31857
protein localization to organelle	302	20	671	18823	2.98063	GO:0033365	GO Biological Processes	1.85776	pttg1ipa|bcap31|ddrgk1|vps28|kdelr3|srp9|mmgt1|spcs3|emc2|vps25|ift20|arfrp1|timm21|lamtor4|lamp1b|spcs1|tomm7|dnlz|aurkb|mon1a	-0.208197	-2.21727
Membrane Trafficking	317	23	671	18823	3.42772	R-DRE-199991	Reactome Gene Sets	2.03533	map1lc3b|tmed3|vps28|kdelr3|trappc6bl|gabarapl2|chmp3|arpc3|trappc5|preb|rab18b|mcfd2|stx17|arfrp1|snap29|necap2|snapin|kif26ba|trappc2|rab3gap1|chmp2a|mon1a|ap2s1	-0.632491	-2.97602
Golgi vesicle transport	170	15	671	18823	2.23547	GO:0048193	GO Biological Processes	2.47519	yif1a|tmed3|bcap31|kdelr3|trappc6bl|trappc4|yipf4|trappc5|trappc3|golph3a|cope|stx17|arfrp1|ier3ip1|trappc2	-0.629163	-2.93957
Rab regulation of trafficking	67	8	671	18823	1.19225	R-DRE-9007101	Reactome Gene Sets	3.34951	map1lc3b|trappc6bl|gabarapl2|trappc5|rab18b|trappc2|rab3gap1|mon1a	-0.458644	-2.59266
Vesicle-mediated transport	342	23	671	18823	3.42772	R-DRE-5653656	Reactome Gene Sets	1.88655	map1lc3b|tmed3|vps28|kdelr3|trappc6bl|gabarapl2|chmp3|arpc3|trappc5|preb|rab18b|mcfd2|stx17|arfrp1|snap29|necap2|snapin|kif26ba|trappc2|rab3gap1|chmp2a|mon1a|ap2s1	-0.427204	-2.55062
COPII-mediated vesicle transport	42	6	671	18823	0.894188	R-DRE-204005	Reactome Gene Sets	4.00745	trappc6bl|trappc5|preb|mcfd2|stx17|trappc2	-0.369281	-2.45274
RAB GEFs exchange GTP for GDP on RABs	46	6	671	18823	0.894188	R-DRE-8876198	Reactome Gene Sets	3.65898	trappc6bl|trappc5|rab18b|trappc2|rab3gap1|mon1a	-0.227094	-2.25301
ER to Golgi Anterograde Transport	82	8	671	18823	1.19225	R-DRE-199977	Reactome Gene Sets	2.7368	tmed3|kdelr3|trappc6bl|trappc5|preb|mcfd2|stx17|trappc2	-0.13442	-2.05634
RNA Polymerase II Transcription	536	38	671	18823	5.66319	R-DRE-73857	Reactome Gene Sets	1.98877	lmo2|ldb1a|smarcb1b|rprd1b|bnip3la|sp5l|h3f3c|zgc:56493|taf12|med30|h3f3d|znf706|psmd10|h3f3a|sumo1|ywhah|mre11a|tp53bp2a|supt4h1|nrbf2b|sesn1|polr2eb|rbx1|polr2i|h3f3b.1|rad50|tp53rk|polr2l|pparab|lamtor4|nr3c2|tigara|rhebl1|cnot7|gfi1b|si:ch1073-429i10.3|lamtor5|mapkap1	-1.55728	-4.32102
Gene expression (Transcription)	598	40	671	18823	5.96125	R-DRE-74160	Reactome Gene Sets	1.8764	lmo2|ldb1a|smarcb1b|dnmt3bb.1|rprd1b|bnip3la|sp5l|h3f3c|zgc:56493|taf12|med30|h3f3d|znf706|psmd10|h3f3a|sumo1|ywhah|mre11a|tp53bp2a|supt4h1|nrbf2b|sesn1|polr2eb|rbx1|polr2i|h3f3b.1|rad50|tp53rk|polr2l|pparab|lamtor4|nr3c2|gtf3c5|tigara|rhebl1|cnot7|gfi1b|si:ch1073-429i10.3|lamtor5|mapkap1	-1.28385	-3.96572
Transcriptional Regulation by TP53	214	19	671	18823	2.83159	R-DRE-3700989	Reactome Gene Sets	2.49061	bnip3la|zgc:56493|taf12|ywhah|mre11a|tp53bp2a|supt4h1|sesn1|polr2eb|polr2i|rad50|tp53rk|polr2l|lamtor4|tigara|rhebl1|cnot7|lamtor5|mapkap1	-1.02452	-3.60462
Cellular responses to stress	345	22	671	18823	3.27869	R-DRE-2262752	Reactome Gene Sets	1.78883	h3f3c|zgc:56493|h3f3d|psmd10|h3f3a|mre11a|sesn1|cdc26|rbx1|h3f3b.1|anapc16|rad50|pparab|lamtor4|nr3c2|st13|hspa12a|rhebl1|anapc11|si:ch1073-429i10.3|lamtor5|atp6v1e1a	-0.193622	-2.19473
Cellular responses to stimuli	346	22	671	18823	3.27869	R-DRE-8953897	Reactome Gene Sets	1.78366	h3f3c|zgc:56493|h3f3d|psmd10|h3f3a|mre11a|sesn1|cdc26|rbx1|h3f3b.1|anapc16|rad50|pparab|lamtor4|nr3c2|st13|hspa12a|rhebl1|anapc11|si:ch1073-429i10.3|lamtor5|atp6v1e1a	-0.191893	-2.18048
endosome transport via multivesicular body sorting pathway	28	7	671	18823	1.04322	GO:0032509	GO Biological Processes	7.01304	chmp1b|chmp1a|vps28|chmp3|vps25|chmp4c|chmp2a	-1.57299	-4.36021
multivesicular body sorting pathway	28	7	671	18823	1.04322	GO:0071985	GO Biological Processes	7.01304	chmp1b|chmp1a|vps28|chmp3|vps25|chmp4c|chmp2a	-1.57299	-4.36021
endosomal transport	128	13	671	18823	1.93741	GO:0016197	GO Biological Processes	2.84905	nsg2|chmp1b|chmp1a|vps28|chmp3|snx5|vps25|eipr1|vps53|chmp4c|eps15l1a|bloc1s2|chmp2a	-0.751667	-3.18138
vacuolar transport	97	9	671	18823	1.34128	GO:0007034	GO Biological Processes	2.60278	chmp1b|chmp1a|vps28|chmp3|vps25|chmp4c|snapin|chmp2a|mon1a	-0.155448	-2.11075
lipoprotein biosynthetic process	79	11	671	18823	1.63934	GO:0042158	GO Biological Processes	3.906	pigp|pigm|wipi1|zdhhc24|pigh|atg5|zgc:162634|pigl|zdhhc4|pigx|atg12	-1.28385	-3.96462
lipoprotein metabolic process	110	13	671	18823	1.93741	GO:0042157	GO Biological Processes	3.31526	pigp|pigm|wipi1|ppt1|zdhhc24|pigh|atg5|zgc:162634|pigl|zdhhc4|apoc2|pigx|atg12	-1.16783	-3.83012
glycolipid biosynthetic process	49	8	671	18823	1.19225	GO:0009247	GO Biological Processes	4.57994	pigp|pigm|st6galnac6|sccpdha.1|pigh|zgc:162634|pigl|pigx	-0.950907	-3.50932
GPI anchor biosynthetic process	28	6	671	18823	0.894188	GO:0006506	GO Biological Processes	6.01118	pigp|pigm|pigh|zgc:162634|pigl|pigx	-0.902046	-3.41306
GPI anchor metabolic process	30	6	671	18823	0.894188	GO:0006505	GO Biological Processes	5.61043	pigp|pigm|pigh|zgc:162634|pigl|pigx	-0.779092	-3.24181
cellular lipid metabolic process	617	38	671	18823	5.66319	GO:0044255	GO Biological Processes	1.72769	bco2l|aldh1a2|ephx5|cers5|pigp|prkab1b|plpp2b|pigm|acadm|gdpd3a|decr2|st6galnac6|crabp1b|plpp5|pla2g10|bpnt1|sccpdha.1|zgc:92907|pigh|auh|pip5k1bb|alg14|dhrs13a.1|sptlc1|zgc:162634|plpp3|pparab|neu1|pigl|si:ch211-229n2.6|chkb|dpagt1|acsl3a|pigx|inpp5l|ormdl2|si:ch211-117n7.7|inpp5ka	-0.733077	-3.10163
glycolipid metabolic process	70	9	671	18823	1.34128	GO:0006664	GO Biological Processes	3.60671	pigp|pigm|st6galnac6|sccpdha.1|pigh|zgc:162634|neu1|pigl|pigx	-0.733077	-3.08538
liposaccharide metabolic process	70	9	671	18823	1.34128	GO:1903509	GO Biological Processes	3.60671	pigp|pigm|st6galnac6|sccpdha.1|pigh|zgc:162634|neu1|pigl|pigx	-0.733077	-3.08538
Glycosylphosphatidylinositol (GPI)-anchor biosynthesis	23	5	671	18823	0.745156	dre00563	KEGG Pathway	6.0983	pigp|pigm|pigh|pigl|pigx	-0.629163	-2.95142
Glutathione metabolism	69	9	671	18823	1.34128	dre00480	KEGG Pathway	3.65898	gpx4b|gsta.1|mgst3a|mgst1.2|gstk1|gsto1|gpx1b|gstt1a|LOC100004744	-0.733077	-3.13146
glutathione metabolic process	47	7	671	18823	1.04322	GO:0006749	GO Biological Processes	4.17798	hagh|gsta.1|gstk1|clic2|gsto1|gpx1b|gstt1a	-0.599649	-2.88982
Biological oxidations	113	11	671	18823	1.63934	R-DRE-211859	Reactome Gene Sets	2.73074	cbr1|mao|gsta.1|mgst3a|mgst1.2|gstk1|gstt1a|fdx2|tbxas1|si:dkey-78a14.4|cyp2ad6	-0.469432	-2.62909
sulfur compound metabolic process	216	16	671	18823	2.3845	GO:0006790	GO Biological Processes	2.07794	hagh|gnmt|gsta.1|ciao2b|gstk1|clic2|gsto1|si:ch211-191d15.2|gpx1b|apip|mcee|gstt1a|acsl3a|dse|isca1|ahcyl1	-0.281693	-2.32419
Metabolism of xenobiotics by cytochrome P450	76	8	671	18823	1.19225	dre00980	KEGG Pathway	2.95286	cbr1|hsd11b1la|gsta.1|mgst3a|mgst1.2|gstk1|gsto1|gstt1a	-0.227094	-2.25256
Phase II - Conjugation of compounds	48	6	671	18823	0.894188	R-DRE-156580	Reactome Gene Sets	3.50652	gsta.1|mgst3a|mgst1.2|gstk1|gstt1a|si:dkey-78a14.4	-0.190591	-2.16166
cellular modified amino acid metabolic process	117	10	671	18823	1.49031	GO:0006575	GO Biological Processes	2.39762	hagh|gnmt|gsta.1|gstk1|clic2|gsto1|gpx1b|zgc:154046|gstt1a|si:ch211-117n7.7	-0.124645	-2.04329
cellular response to amino acid stimulus	21	5	671	18823	0.745156	GO:0071230	GO Biological Processes	6.67909	rraga|sesn1|lamtor4|rragcb|lamtor5	-0.735194	-3.14422
response to acid chemical	26	5	671	18823	0.745156	GO:0001101	GO Biological Processes	5.39465	rraga|sesn1|lamtor4|rragcb|lamtor5	-0.482222	-2.69864
response to amino acid	26	5	671	18823	0.745156	GO:0043200	GO Biological Processes	5.39465	rraga|sesn1|lamtor4|rragcb|lamtor5	-0.482222	-2.69864
TP53 Regulates Metabolic Genes	57	7	671	18823	1.04322	R-DRE-5628897	Reactome Gene Sets	3.445	zgc:56493|ywhah|sesn1|lamtor4|tigara|rhebl1|lamtor5	-0.328237	-2.39915
regulation of TOR signaling	63	7	671	18823	1.04322	GO:0032006	GO Biological Processes	3.11691	rraga|sesn1|rnf152|tmem127|lamtor4|rragcb|lamtor5	-0.190591	-2.15782
positive regulation of TOR signaling	22	4	671	18823	0.596125	GO:0032008	GO Biological Processes	5.10039	rraga|lamtor4|rragcb|lamtor5	-0.190591	-2.15391
Amino acids regulate mTORC1	36	5	671	18823	0.745156	R-DRE-9639288	Reactome Gene Sets	3.89613	sesn1|lamtor4|rhebl1|lamtor5|atp6v1e1a	-0.135507	-2.06741
Cellular response to starvation	36	5	671	18823	0.745156	R-DRE-9711097	Reactome Gene Sets	3.89613	sesn1|lamtor4|rhebl1|lamtor5|atp6v1e1a	-0.135507	-2.06741
Transcriptional regulation by small RNAs	61	8	671	18823	1.19225	R-DRE-5578749	Reactome Gene Sets	3.67897	h3f3c|h3f3d|h3f3a|polr2eb|polr2i|h3f3b.1|polr2l|si:ch1073-429i10.3	-0.577981	-2.85705
Estrogen-dependent gene expression	78	9	671	18823	1.34128	R-DRE-9018519	Reactome Gene Sets	3.23679	sp5l|h3f3c|h3f3d|h3f3a|polr2eb|polr2i|h3f3b.1|polr2l|si:ch1073-429i10.3	-0.489703	-2.74687
RHO GTPases activate PKNs	50	7	671	18823	1.04322	R-DRE-5625740	Reactome Gene Sets	3.9273	h3f3c|h3f3d|h3f3a|ywhah|rhoac|h3f3b.1|si:ch1073-429i10.3	-0.484272	-2.72889
Epigenetic regulation of gene expression	64	8	671	18823	1.19225	R-DRE-212165	Reactome Gene Sets	3.50652	dnmt3bb.1|h3f3c|h3f3d|h3f3a|polr2eb|h3f3b.1|polr2l|si:ch1073-429i10.3	-0.484272	-2.72059
Positive epigenetic regulation of rRNA expression	52	7	671	18823	1.04322	R-DRE-5250913	Reactome Gene Sets	3.77625	h3f3c|h3f3d|h3f3a|polr2eb|h3f3b.1|polr2l|si:ch1073-429i10.3	-0.469432	-2.6286
B-WICH complex positively regulates rRNA expression	52	7	671	18823	1.04322	R-DRE-5250924	Reactome Gene Sets	3.77625	h3f3c|h3f3d|h3f3a|polr2eb|h3f3b.1|polr2l|si:ch1073-429i10.3	-0.469432	-2.6286
Gene Silencing by RNA	67	8	671	18823	1.19225	R-DRE-211000	Reactome Gene Sets	3.34951	h3f3c|h3f3d|h3f3a|polr2eb|polr2i|h3f3b.1|polr2l|si:ch1073-429i10.3	-0.458644	-2.59266
Cellular Senescence	115	11	671	18823	1.63934	R-DRE-2559583	Reactome Gene Sets	2.68325	h3f3c|zgc:56493|h3f3d|h3f3a|mre11a|cdc26|h3f3b.1|anapc16|rad50|anapc11|si:ch1073-429i10.3	-0.44033	-2.56901
RNA Polymerase I Promoter Escape	54	7	671	18823	1.04322	R-DRE-73772	Reactome Gene Sets	3.63639	h3f3c|h3f3d|h3f3a|polr2eb|h3f3b.1|polr2l|si:ch1073-429i10.3	-0.415143	-2.53336
dolichol-linked oligosaccharide biosynthetic process	9	3	671	18823	0.447094	GO:0006488	GO Biological Processes	9.35072	zgc:92907|alg14|dpagt1	-0.393335	-2.49148
oligosaccharide-lipid intermediate biosynthetic process	12	3	671	18823	0.447094	GO:0006490	GO Biological Processes	7.01304	zgc:92907|alg14|dpagt1	-0.155448	-2.10804
cellular response to oxidative stress	38	6	671	18823	0.894188	GO:0034599	GO Biological Processes	4.42929	sirt2|anxa1b|prdx3|glrx2|slc25a24|prdx5	-0.481917	-2.67932
cellular response to chemical stress	42	6	671	18823	0.894188	GO:0062197	GO Biological Processes	4.00745	sirt2|anxa1b|prdx3|glrx2|slc25a24|prdx5	-0.369281	-2.45274
cell redox homeostasis	19	4	671	18823	0.596125	GO:0045454	GO Biological Processes	5.90572	zgc:56493|prdx3|prdx5|prdx4	-0.328237	-2.39301
vacuolar localization	8	3	671	18823	0.447094	GO:1990849	GO Biological Processes	10.5196	tmem106bb|snapin|bloc1s2	-0.476788	-2.65596
Synthesis, secretion, and deacylation of Ghrelin	11	3	671	18823	0.447094	R-DRE-422085	Reactome Gene Sets	7.65059	spcs3|pla2g7|spcs1	-0.20832	-2.22143
secretion by cell	188	15	671	18823	2.23547	GO:0032940	GO Biological Processes	2.2382	anxa1b|fgf10a|stx11b.1|pdzd11|preb|rab3db|cplane2|lin7c|stx17|snap29|tvp23b|stxbp5l|snapin|tmem79b|syt7b	-0.397707	-2.51079
export from cell	210	15	671	18823	2.23547	GO:0140352	GO Biological Processes	2.00373	anxa1b|fgf10a|stx11b.1|pdzd11|preb|rab3db|cplane2|lin7c|stx17|snap29|tvp23b|stxbp5l|snapin|tmem79b|syt7b	-0.135507	-2.0722
tRNA metabolic process	153	12	671	18823	1.78838	GO:0006399	GO Biological Processes	2.20017	pars2|rars2|rpp21|tprkb|elp3|tp53rk|pop4|prorp|trub1|si:ch211-225b11.4|tyw1|adat2	-0.13442	-2.05788
lipoprotein localization	10	3	671	18823	0.447094	GO:0044872	GO Biological Processes	8.41565	vmp1|unc119.1|apoc2	-0.301307	-2.34817
Amino sugar and nucleotide sugar metabolism	65	7	671	18823	1.04322	dre00520	KEGG Pathway	3.021	nansa|gmppab|galk1|nanp|galt|LOC100007686|npl	-0.138832	-2.08442
Biosynthesis of nucleotide sugars	45	6	671	18823	0.894188	dre01250	KEGG Pathway	3.74029	nansa|gmppab|galk1|nanp|galt|LOC100007686	-0.262531	-2.30071
Generic Transcription Pathway	498	37	671	18823	5.51416	R-DRE-212436	Reactome Gene Sets	2.0842	lmo2|ldb1a|smarcb1b|bnip3la|sp5l|h3f3c|zgc:56493|taf12|med30|h3f3d|znf706|psmd10|h3f3a|sumo1|ywhah|mre11a|tp53bp2a|supt4h1|nrbf2b|sesn1|polr2eb|rbx1|polr2i|h3f3b.1|rad50|tp53rk|polr2l|pparab|lamtor4|nr3c2|tigara|rhebl1|cnot7|gfi1b|si:ch1073-429i10.3|lamtor5|mapkap1	-1.72621	-4.65476
Glutathione conjugation	19	5	671	18823	0.745156	R-DRE-156590	Reactome Gene Sets	7.38215	gsta.1|mgst3a|mgst1.2|gstk1|gstt1a	-0.863158	-3.36159
Peroxisome	101	10	671	18823	1.49031	dre04146	KEGG Pathway	2.77744	scp2a|decr2|gstk1|slc27a2a|crot|prdx5|zgc:154046|ddo|acsl3a|slc27a2b	-0.393335	-2.49135
Senescence-Associated Secretory Phenotype (SASP)	56	8	671	18823	1.19225	R-DRE-2559582	Reactome Gene Sets	4.00745	h3f3c|h3f3d|h3f3a|cdc26|h3f3b.1|anapc16|anapc11|si:ch1073-429i10.3	-0.733077	-3.10602
ammonium transmembrane transport	9	3	671	18823	0.447094	GO:0072488	GO Biological Processes	9.35072	rhbg|slc9a3.2|rhcga	-0.393335	-2.49148
autophagy	143	20	671	18823	2.98063	GO:0006914	GO Biological Processes	3.92338	map1lc3b|ufm1|vmp1|ddrgk1|map1lc3c|wipi1|fbxo32|zgc:100846|gabarapl2|map1lc3a|atg4c|nrbf2b|stx17|atg5|ei24|atg101|atg12|tigara|fundc2|fis1	-3.00917	-6.75064
cellular response to acid chemical	21	5	671	18823	0.745156	GO:0071229	GO Biological Processes	6.67909	rraga|sesn1|lamtor4|rragcb|lamtor5	-0.735194	-3.14422
endoplasmic reticulum to Golgi vesicle-mediated transport	87	13	671	18823	1.93741	GO:0006888	GO Biological Processes	4.1917	yif1a|tmed3|bcap31|kdelr3|trappc6bl|trappc4|yipf4|trappc5|trappc3|cope|stx17|ier3ip1|trappc2	-1.95494	-4.91826
establishment of protein localization	735	52	671	18823	7.74963	GO:0045184	GO Biological Processes	1.98464	ap3m1|pttg1ipa|arl4d|arl11|scamp2l|yif1a|tmed3|chmp1b|vmp1|unc119.1|anxa1b|bcap31|chmp1a|vps28|kdelr3|stx11b.1|srp9|mmgt1|spcs3|chmp3|snx5|emc2|vps25|atg4c|zdhhc24|preb|rab3db|rab18b|jagn1b|ap1m3|rab4b|cplane2|lin7c|golph3a|cope|stx17|arfrp1|zgc:110353|tvp23b|timm21|zdhhc4|lamp1b|stxbp5l|snapin|apoc2|spcs1|zgc:112334|tomm7|dnlz|chmp2a|mon1a|ap2s1	-2.33939	-5.68292
late endosome to vacuole transport	27	7	671	18823	1.04322	GO:0045324	GO Biological Processes	7.27278	chmp1b|chmp1a|vps28|chmp3|vps25|chmp4c|chmp2a	-1.60526	-4.47167
lipoprotein transport	10	3	671	18823	0.447094	GO:0042953	GO Biological Processes	8.41565	vmp1|unc119.1|apoc2	-0.301307	-2.34817
lysosome localization	8	3	671	18823	0.447094	GO:0032418	GO Biological Processes	10.5196	tmem106bb|snapin|bloc1s2	-0.476788	-2.65596
magnesium ion transport	8	3	671	18823	0.447094	GO:0015693	GO Biological Processes	10.5196	magt1|mmgt1|nipal3	-0.476788	-2.65596
protein N-linked glycosylation	48	7	671	18823	1.04322	GO:0006487	GO Biological Processes	4.09094	magt1|tmem258|ddost|zgc:92907|alg14|dpagt1|krtcap2	-0.563053	-2.8347
protein lipidation	77	11	671	18823	1.63934	GO:0006497	GO Biological Processes	4.00745	pigp|pigm|wipi1|zdhhc24|pigh|atg5|zgc:162634|pigl|zdhhc4|pigx|atg12	-1.32632	-4.06779
protein localization to endoplasmic reticulum	39	6	671	18823	0.894188	GO:0070972	GO Biological Processes	4.31572	bcap31|ddrgk1|kdelr3|srp9|spcs3|spcs1	-0.469432	-2.61983
response to oxidative stress	76	9	671	18823	1.34128	GO:0006979	GO Biological Processes	3.32197	sirt2|gpx4b|anxa1b|prdx3|glrx2|slc25a24|gpx1b|prdx5|prdx4	-0.562463	-2.82681
secretion	202	16	671	18823	2.3845	GO:0046903	GO Biological Processes	2.22195	anxa1b|fgf10a|stx11b.1|pdzd11|pla2g10|preb|rab3db|cplane2|lin7c|stx17|snap29|tvp23b|stxbp5l|snapin|tmem79b|syt7b	-0.464809	-2.60968
tRNA processing	105	10	671	18823	1.49031	GO:0008033	GO Biological Processes	2.67163	rpp21|tprkb|elp3|tp53rk|pop4|prorp|trub1|si:ch211-225b11.4|tyw1|adat2	-0.309397	-2.36962
Mature female-biased
ADP metabolic process	44	4	78	18823	5.12821	GO:0046031	GO Biological Processes	21.9382	eno3|pkmb|ak1|tpi1b	-1.10346	-4.48605
purine nucleoside diphosphate metabolic process	45	4	78	18823	5.12821	GO:0009135	GO Biological Processes	21.4507	eno3|pkmb|ak1|tpi1b	-1.10346	-4.44699
purine ribonucleoside diphosphate metabolic process	45	4	78	18823	5.12821	GO:0009179	GO Biological Processes	21.4507	eno3|pkmb|ak1|tpi1b	-1.10346	-4.44699
ribonucleoside diphosphate metabolic process	48	4	78	18823	5.12821	GO:0009185	GO Biological Processes	20.11	eno3|pkmb|ak1|tpi1b	-1.0708	-4.33515
nucleoside diphosphate phosphorylation	57	4	78	18823	5.12821	GO:0006165	GO Biological Processes	16.9348	eno3|pkmb|ak1|tpi1b	-1.00913	-4.0399
nucleotide phosphorylation	58	4	78	18823	5.12821	GO:0046939	GO Biological Processes	16.6428	eno3|pkmb|ak1|tpi1b	-1.00913	-4.01023
Glycolysis / Gluconeogenesis	81	4	78	18823	5.12821	dre00010	KEGG Pathway	11.9171	eno3|pgm1|pkmb|tpi1b	-0.551703	-3.44807
glycolytic process	39	3	78	18823	3.84615	GO:0006096	GO Biological Processes	18.5631	eno3|pkmb|tpi1b	-0.430578	-3.25037
Biosynthesis of amino acids	92	4	78	18823	5.12821	dre01230	KEGG Pathway	10.4922	phgdh|eno3|pkmb|tpi1b	-0.430578	-3.23784
Integrin cell surface interactions	30	3	78	18823	3.84615	R-DRE-216083	Reactome Gene Sets	24.1321	lum|col6a2|col6a1	-0.627784	-3.5911
Collagen biosynthesis and modifying enzymes	31	3	78	18823	3.84615	R-DRE-1650814	Reactome Gene Sets	23.3536	col6a2|col6a1|plod2	-0.619637	-3.54819
Collagen formation	35	3	78	18823	3.84615	R-DRE-1474290	Reactome Gene Sets	20.6846	col6a2|col6a1|plod2	-0.52378	-3.39019
ECM-receptor interaction	107	4	78	18823	5.12821	dre04512	KEGG Pathway	9.02133	col1a1a|thbs2b|col6a2|col6a1	-0.291664	-2.99174
Developmental Biology	205	5	78	18823	6.41026	R-DRE-1266738	Reactome Gene Sets	5.88587	krt97|dpysl3|sema5a|col6a2|col6a1	-0.179916	-2.79105
Degradation of the extracellular matrix	61	3	78	18823	3.84615	R-DRE-1474228	Reactome Gene Sets	11.8682	htra1b|col6a2|col6a1	-0.146123	-2.68347
Axon guidance	145	4	78	18823	5.12821	R-DRE-422475	Reactome Gene Sets	6.65712	dpysl3|sema5a|col6a2|col6a1	-0.0465484	-2.5087
Nervous system development	146	4	78	18823	5.12821	R-DRE-9675108	Reactome Gene Sets	6.61152	dpysl3|sema5a|col6a2|col6a1	-0.0465484	-2.49798
Focal adhesion	277	5	78	18823	6.41026	dre04510	KEGG Pathway	4.35597	col1a1a|myl9b|thbs2b|col6a2|col6a1	0	-2.23173
extracellular structure organization	171	6	78	18823	7.69231	GO:0043062	GO Biological Processes	8.46739	col1a1a|lum|fbln5|vit|col5a2b|plod2	-1.0113	-4.11356
external encapsulating structure organization	172	6	78	18823	7.69231	GO:0045229	GO Biological Processes	8.41816	col1a1a|lum|fbln5|vit|col5a2b|plod2	-1.0113	-4.09956
supramolecular fiber organization	432	6	78	18823	7.69231	GO:0097435	GO Biological Processes	3.35167	myl9b|lum|fbln5|dpysl3|actn2b|plod2	0	-2.04418
muscle cell development	202	5	78	18823	6.41026	GO:0055001	GO Biological Processes	5.97328	myl9b|rbfox1l|col6a2|actn2b|plod2	-0.191685	-2.81921
skeletal muscle tissue development	124	4	78	18823	5.12821	GO:0007519	GO Biological Processes	7.78453	rbfox1l|col6a1|actn2b|plod2	-0.159859	-2.7552
myotube cell development	61	3	78	18823	3.84615	GO:0014904	GO Biological Processes	11.8682	rbfox1l|actn2b|plod2	-0.146123	-2.68347
skeletal muscle fiber development	61	3	78	18823	3.84615	GO:0048741	GO Biological Processes	11.8682	rbfox1l|actn2b|plod2	-0.146123	-2.68347
skeletal muscle organ development	136	4	78	18823	5.12821	GO:0060538	GO Biological Processes	7.09766	rbfox1l|col6a1|actn2b|plod2	-0.122871	-2.60907
muscle cell differentiation	247	5	78	18823	6.41026	GO:0042692	GO Biological Processes	4.88503	myl9b|rbfox1l|col6a2|actn2b|plod2	-0.0134956	-2.44101
muscle structure development	358	6	78	18823	7.69231	GO:0061061	GO Biological Processes	4.04448	myl9b|rbfox1l|col6a2|col6a1|actn2b|plod2	-0.0134956	-2.43274
myotube differentiation	76	3	78	18823	3.84615	GO:0014902	GO Biological Processes	9.52581	rbfox1l|actn2b|plod2	-0.00296091	-2.41199
striated muscle cell differentiation	193	4	78	18823	5.12821	GO:0051146	GO Biological Processes	5.00146	myl9b|rbfox1l|actn2b|plod2	0	-2.07203
cellular response to hormone stimulus	168	4	78	18823	5.12821	GO:0032870	GO Biological Processes	5.74573	fkbp11|ssr1|ramp1|pkmb	0	-2.28144
response to endogenous stimulus	426	6	78	18823	7.69231	GO:0009719	GO Biological Processes	3.39888	fkbp11|ssr1|ramp1|tyrp1b|pkmb|ndr1	0	-2.0724
Extracellular matrix organization	133	6	78	18823	7.69231	R-DRE-1474244	Reactome Gene Sets	10.8866	lum|fbln5|htra1b|col6a2|col6a1|plod2	-1.10346	-4.72558
extracellular matrix organization	171	6	78	18823	7.69231	GO:0030198	GO Biological Processes	8.46739	col1a1a|lum|fbln5|vit|col5a2b|plod2	-1.0113	-4.11356
muscle organ development	184	5	78	18823	6.41026	GO:0007517	GO Biological Processes	6.55762	rbfox1l|col6a2|col6a1|actn2b|plod2	-0.291664	-2.99896
nucleoside diphosphate metabolic process	73	5	78	18823	6.41026	GO:0009132	GO Biological Processes	16.5288	eno3|pkmb|ak1|tpi1b|entpd3	-1.10346	-4.88831
response to hormone	216	5	78	18823	6.41026	GO:0009725	GO Biological Processes	5.58612	fkbp11|ssr1|ramp1|tyrp1b|pkmb	-0.146123	-2.69175

## Sheet: Supplementary Table S10 
Supplementary Table S10. H. abdominalis immature male pouch-biased genes with immune-related mouse phenotypes .
ENSMUSG00000014725	Adam28	a disintegrin and metallopeptidase domain 28	abnormal lymphocyte morphology, decreased CD8-positive, alpha-beta T cell number, abnormal alpha-beta T cell morphology
ENSMUSG00000026628	Atf3	activating transcription factor 3	lung inflammation
ENSMUSG00000020178	Adora2a	adenosine A2a receptor	decreased lymphocyte cell number
ENSMUSG00000018500	Adora2b	adenosine A2b receptor	abnormal inflammatory response, abnormal leukocyte migration, abnormal leukocyte adhesion, enhanced leukocyte tethering or rolling
ENSMUSG00000056492	Adgrf5	adhesion G protein-coupled receptor F5	decreased leukocyte cell number, decreased lymphocyte cell number
ENSMUSG00000060470	Adgrg3	adhesion G protein-coupled receptor G3	abnormal immune system morphology, abnormal immune system physiology, abnormal immunoglobulin level, abnormal B cell morphology, decreased follicular B cell number, increased marginal zone B cell number, decreased mature B cell number, abnormal spleen B cell follicle morphology, increased B cell apoptosis, decreased transitional stage T1 B cell number, increased transitional stage T2 B cell number
ENSMUSG00000015405	Ace2	angiotensin I converting enzyme (peptidyl-dipeptidase A) 2	increased incidence of corneal inflammation, heart inflammation, intestinal inflammation, lung inflammation
ENSMUSG00000055489	Ano5	anoctamin 5	periodontium inflammation
ENSMUSG00000029802	Abcg2	ATP binding cassette subfamily G member 2 (Junior blood group)	liver inflammation
ENSMUSG00000042476	Abcb4	ATP-binding cassette, sub-family B (MDR/TAP), member 4	increased leukocyte cell number, liver inflammation, bile duct inflammation, increased lymphocyte cell number
ENSMUSG00000023088	Abcc1	ATP-binding cassette, sub-family C (CFTR/MRP), member 1	decreased inflammatory response
ENSMUSG00000032849	Abcc4	ATP-binding cassette, sub-family C (CFTR/MRP), member 4	intestinal inflammation, small intestinal inflammation, abnormal spleen B cell follicle morphology
ENSMUSG00000022822	Abcc5	ATP-binding cassette, sub-family C (CFTR/MRP), member 5	decreased leukocyte cell number, decreased lymphocyte cell number
ENSMUSG00000052812	Atad2b	ATPase family, AAA domain containing 2B	decreased NK T cell number
ENSMUSG00000022295	Atp6v1c1	ATPase, H+ transporting, lysosomal V1 subunit C1	increased leukocyte cell number, increased lymphocyte cell number
ENSMUSG00000031264	Btk	Bruton agammaglobulinemia tyrosine kinase	abnormal immune system physiology, abnormal humoral immune response, autoimmune response, abnormal B cell differentiation, abnormal pre-B cell morphology, abnormal B cell physiology, decreased immunoglobulin level, decreased susceptibility to experimental autoimmune encephalomyelitis, decreased B-1 B cell number, decreased B cell number, decreased acute inflammation, decreased B cell proliferatio…
ENSMUSG00000031871	Cdh5	cadherin 5	increased leukocyte cell number, abnormal leukocyte migration
ENSMUSG00000054446	Cpa1	carboxypeptidase A1, pancreatic	pancreas inflammation
ENSMUSG00000034342	Cbl	Casitas B-lineage lymphoma	abnormal T cell activation, abnormal T cell differentiation, abnormal double-negative T cell morphology, abnormal T cell physiology, decreased single-positive T cell number
ENSMUSG00000030577	Cd22	CD22 antigen	abnormal immune system morphology, abnormal immune system physiology, abnormal humoral immune response, arrested B cell differentiation, autoimmune response, abnormal B cell differentiation, abnormal B cell physiology, abnormal immunoglobulin level, increased B-1 B cell number, decreased lymphocyte cell number, decreased B cell number, decreased B cell proliferation, abnormal B cell proliferation…
ENSMUSG00000040747	Cd53	CD53 antigen	abnormal B cell physiology
ENSMUSG00000015396	Cd83	CD83 antigen	abnormal humoral immune response, arrested T cell differentiation, abnormal B cell morphology, decreased T cell proliferation, abnormal CD4-positive, alpha-beta T cell physiology, decreased CD4-positive, alpha beta T cell number, abnormal CD4-positive T cell differentiation
ENSMUSG00000049103	Ccr2	chemokine (C-C motif) receptor 2	liver inflammation, decreased inflammatory response, abnormal leukocyte physiology, abnormal immune serum protein physiology, abnormal leukocyte migration, abnormal leukocyte adhesion, decreased susceptibility to experimental autoimmune encephalomyelitis, increased B cell number, decreased lymphocyte cell number, decreased acute inflammation, decreased T cell proliferation, decreased CD4-positive…
ENSMUSG00000029530	Ccr9	chemokine (C-C motif) receptor 9	abnormal leukocyte cell number, abnormal T cell differentiation, abnormal T cell subpopulation ratio, increased T cell number, decreased lymphocyte cell number, decreased T cell number, decreased double-positive T cell number, decreased pro-B cell number, abnormal gamma-delta T cell number, increased gamma-delta T cell number, abnormal gamma-delta intraepithelial T cell morphology, decreased gamm…
ENSMUSG00000032640	Chsy1	chondroitin sulfate synthase 1	kidney inflammation
ENSMUSG00000015340	Cybb	cytochrome b-245, beta polypeptide	abnormal immune system physiology, increased inflammatory response, granulomatous inflammation, increased lymphocyte cell number, increased acute inflammation
ENSMUSG00000020143	Dock2	dedicator of cyto-kinesis 2	abnormal immune system morphology, abnormal immune system physiology, abnormal humoral immune response, abnormal B cell differentiation, abnormal CD4-positive, alpha beta T cell morphology, abnormal CD8-positive, alpha-beta cytotoxic T cell morphology, abnormal lymphocyte morphology, abnormal leukocyte migration, increased B-1 B cell number, abnormal CD8-positive, alpha beta T cell morphology, in…
ENSMUSG00000038608	Dock10	dedicator of cytokinesis 10	arrested B cell differentiation, abnormal B cell physiology, increased T cell number, decreased B cell number, increased single-positive T cell number, decreased follicular B cell number, decreased marginal zone B cell number, abnormal follicular B cell physiology
ENSMUSG00000027314	Dll4	delta like canonical Notch ligand 4	absent CD8-positive, alpha-beta T cells, abnormal T cell differentiation, absent CD4-positive, alpha beta T cells, decreased double-positive T cell number, decreased CD4-positive, alpha beta T cell number, decreased CD8-positive, alpha-beta T cell number, increased immature B cell number
ENSMUSG00000002257	Def6	differentially expressed in FDCP 6	increased immunoglobulin level, increased T cell number, decreased T cell apoptosis, increased memory T cell number, increased immature B cell number
ENSMUSG00000023026	Dip2b	disco interacting protein 2 homolog B	decreased leukocyte cell number
ENSMUSG00000068335	Dok1	docking protein 1	abnormal T cell proliferation, increased B cell proliferation
ENSMUSG00000035711	Dok3	docking protein 3	abnormal B cell physiology, increased B cell proliferation, enhanced humoral immune response
ENSMUSG00000032035	Ets1	E26 avian leukemia oncogene 1, 5' domain	decreased leukocyte cell number, abnormal T cell activation, abnormal B cell differentiation, abnormal leukocyte physiology, abnormal CD8-positive, alpha beta T cell morphology, decreased B cell number, decreased T cell number, increased double-negative T cell number, increased double-positive T cell number, decreased B cell proliferation, decreased T cell proliferation, decreased memory T cell n…
ENSMUSG00000018983	E2f2	E2F transcription factor 2	abnormal immune system morphology, abnormal immune system physiology, increased inflammatory response, liver inflammation, lung inflammation, abnormal T cell differentiation, abnormal T cell subpopulation ratio, increased T cell proliferation, increased susceptibility to autoimmune disorder, increased memory T cell number, renal glomerular immunoglobulin deposits
ENSMUSG00000025192	Entpd7	ectonucleoside triphosphate diphosphohydrolase 7	increased susceptibility to experimental autoimmune encephalomyelitis, abnormal CD4-positive, alpha beta T cell number
ENSMUSG00000041112	Elmo1	engulfment and cell motility 1	increased leukocyte cell number, abnormal B cell morphology, increased B-1 B cell number, decreased B cell number, abnormal T cell morphology, decreased CD4-positive, alpha beta T cell number, increased CD8-positive, alpha-beta T cell number, decreased CD4-positive, CD25-positive, alpha-beta regulatory T cell number, increased CD8-positive, alpha-beta memory T cell number, decreased central memor…
ENSMUSG00000040732	Erg	ETS transcription factor	decreased leukocyte cell number, decreased transitional stage B cell number
ENSMUSG00000024965	Fermt3	fermitin family member 3	increased leukocyte cell number, abnormal effector T cell morphology, abnormal T cell physiology
ENSMUSG00000028874	Fgr	FGR proto-oncogene, Src family tyrosine kinase	abnormal inflammatory response, increased inflammatory response
ENSMUSG00000042817	Flt3	FMS-like tyrosine kinase 3	increased leukocyte cell number, decreased leukocyte cell number, arrested B cell differentiation, increased B cell derived lymphoma incidence, abnormal B cell differentiation, abnormal B cell morphology, decreased lymphocyte cell number, decreased B cell number, decreased T cell number, increased pro-B cell number, decreased pro-B cell number, decreased pre-B cell number, decreased mature B cell…
ENSMUSG00000022148	Fyb	FYN binding protein	abnormal T cell physiology, abnormal leukocyte adhesion, decreased T cell proliferation
ENSMUSG00000037946	Fgd3	FYVE, RhoGEF and PH domain containing 3	decreased leukocyte cell number, decreased lymphocyte cell number
ENSMUSG00000050350	Gpr18	G protein-coupled receptor 18	decreased CD8-positive, alpha-beta T cell number, decreased CD8-positive, gamma-delta intraepithelial T cell number
ENSMUSG00000029275	Gfi1	growth factor independent 1 transcription repressor	arrested T cell differentiation, abnormal T cell differentiation, abnormal T cell subpopulation ratio, decreased lymphocyte cell number, decreased B cell number, decreased T cell number, decreased double-negative T cell number, abnormal T cell proliferation
ENSMUSG00000000001	Gnai3	guanine nucleotide binding protein (G protein), alpha inhibiting 3	abnormal T cell physiology
ENSMUSG00000028005	Gucy1b1	guanylate cyclase 1, soluble, beta 1	peritoneal inflammation
ENSMUSG00000020048	Hsp90b1	heat shock protein 90, beta (Grp94), member 1	abnormal inflammatory response
ENSMUSG00000003283	Hck	hemopoietic cell kinase	abnormal immune system physiology, abnormal inflammatory response, lung inflammation
ENSMUSG00000031936	Hephl1	hephaestin-like 1	abnormal immune system morphology, abnormal humoral immune response, increased B cell derived lymphoma incidence
ENSMUSG00000018168	Ikzf3	IKAROS family zinc finger 3	decreased leukocyte cell number, autoimmune response, increased B cell derived lymphoma incidence, abnormal B cell differentiation, increased pre-B cell number, decreased lymphocyte cell number, decreased B cell number, increased B cell proliferation, increased T cell proliferation, increased follicular B cell number, decreased marginal zone B cell number, decreased naive B cell number, renal glo…
ENSMUSG00000020395	Itk	IL2 inducible T cell kinase	abnormal T cell activation, abnormal CD8-positive, alpha-beta T cell physiology, abnormal positive T cell selection, increased B cell number, decreased B cell number, decreased T cell number, increased double-negative T cell number, decreased T cell proliferation, abnormal CD4-positive, alpha-beta T cell physiology, abnormal NK T cell morphology, abnormal T cell morphology, decreased NK T cell nu…
ENSMUSG00000076609	Igkc	immunoglobulin kappa constant	abnormal humoral immune response, abnormal B cell differentiation, abnormal B cell number, abnormal immunoglobulin level, increased pre-B cell number, increased mature B cell number, decreased mature B cell number, increased immature B cell number, decreased immature B cell number, abnormal immunoglobulin light chain V-J recombination
ENSMUSG00000026288	Inpp5d	inositol polyphosphate-5-phosphatase D	increased leukocyte cell number, abnormal lymphocyte cell number, abnormal humoral immune response, intestinal inflammation, lung inflammation, increased B cell derived lymphoma incidence, abnormal B cell differentiation, abnormal T cell differentiation, abnormal leukocyte physiology, abnormal T cell physiology, abnormal B cell physiology, increased immunoglobulin level, abnormal lymphocyte morph…
ENSMUSG00000020429	Igfbp1	insulin-like growth factor binding protein 1	liver inflammation
ENSMUSG00000021356	Irf4	interferon regulatory factor 4	abnormal immune system cell morphology, abnormal immune system physiology, arrested B cell differentiation, abnormal B cell differentiation, abnormal CD4-positive, alpha beta T cell morphology, abnormal memory B cell morphology, abnormal B cell physiology, decreased immunoglobulin level, increased lymphocyte cell number, decreased lymphocyte cell number, decreased B cell proliferation, decreased …
ENSMUSG00000029771	Irf5	interferon regulatory factor 5	decreased leukocyte cell number, decreased CD4-positive, alpha-beta memory T cell number
ENSMUSG00000018341	Il12rb2	interleukin 12 receptor, beta 2	abnormal T cell activation, liver inflammation, salivary gland inflammation, abnormal lymphocyte physiology, abnormal B cell activation, submandibular gland inflammation, parotid gland inflammation
ENSMUSG00000030281	Il17rc	interleukin 17 receptor C	decreased inflammatory response, decreased susceptibility to experimental autoimmune encephalomyelitis
ENSMUSG00000026068	Il18rap	interleukin 18 receptor accessory protein	abnormal leukocyte physiology
ENSMUSG00000030745	Il21r	interleukin 21 receptor	abnormal immune system morphology, abnormal immune system physiology, abnormal T cell activation, abnormal leukocyte physiology, abnormal T cell physiology, abnormal immunoglobulin level, granulomatous inflammation, abnormal lymphocyte physiology, abnormal CD8-positive, alpha-beta T cell physiology, increased susceptibility to experimental autoimmune encephalomyelitis, decreased susceptibility to…
ENSMUSG00000030748	Il4ra	interleukin 4 receptor, alpha	abnormal immune system physiology, liver inflammation, respiratory system inflammation, granulomatous inflammation, abnormal immune serum protein physiology, decreased T cell proliferation, abnormal macrophage activation involved in immune response
ENSMUSG00000027947	Il6ra	interleukin 6 receptor, alpha	abnormal inflammatory response, liver inflammation, decreased acute inflammation, abnormal CD4-positive, alpha-beta T cell physiology
ENSMUSG00000003882	Il7r	interleukin 7 receptor	decreased leukocyte cell number, arrested B cell differentiation, arrested T cell differentiation, abnormal B cell differentiation, abnormal T cell differentiation, abnormal T cell subpopulation ratio, decreased B-1 B cell number, increased B cell number, decreased lymphocyte cell number, decreased B cell number, decreased T cell number, increased double-negative T cell number, increased double-p…
ENSMUSG00000020227	Irak3	interleukin-1 receptor-associated kinase 3	abnormal immune system morphology, abnormal T cell activation, abnormal inflammatory response, abnormal T cell differentiation, increased susceptibility to autoimmune diabetes
ENSMUSG00000043008	Klhl6	kelch-like 6	abnormal B cell differentiation, increased B-1 B cell number, increased T cell number, decreased B cell number, increased CD4-positive, alpha beta T cell number, increased CD8-positive, alpha-beta T cell number, decreased CD8-positive, alpha-beta T cell number, increased single-positive T cell number, decreased follicular B cell number, decreased mature B cell number, increased immature B cell nu…
ENSMUSG00000018334	Ksr1	kinase suppressor of ras 1	decreased T cell proliferation
ENSMUSG00000063229	Ldha	lactate dehydrogenase A	abnormal leukocyte morphology
ENSMUSG00000090958	Lrrc32	leucine rich repeat containing 32	abnormal regulatory T cell physiology
ENSMUSG00000034394	Lif	leukemia inhibitory factor	decreased leukocyte cell number, increased acute inflammation, decreased T cell proliferation
ENSMUSG00000046908	Ltb4r1	leukotriene B4 receptor 1	lung inflammation, abnormal leukocyte migration, abnormal leukocyte adhesion, decreased susceptibility to autoimmune disorder
ENSMUSG00000016024	Lbp	lipopolysaccharide binding protein	abnormal acute inflammation, abnormal immune serum protein physiology
ENSMUSG00000032193	Ldlr	low density lipoprotein receptor	liver inflammation
ENSMUSG00000002699	Lcp2	lymphocyte cytosolic protein 2	arrested T cell differentiation, abnormal T cell activation, autoimmune response, abnormal T cell differentiation, abnormal double-negative T cell morphology, abnormal double-positive T cell morphology, abnormal effector T cell morphology, abnormal T cell physiology, abnormal T cell subpopulation ratio, abnormal negative T cell selection, abnormal positive T cell selection, decreased T cell numbe…
ENSMUSG00000031447	Lamp1	lysosomal-associated membrane protein 1	increased leukocyte cell number, increased lymphocyte cell number
ENSMUSG00000018169	Mfng	MFNG O-fucosylpeptide 3-beta-N-acetylglucosaminyltransferase	increased lymphocyte cell number, increased B cell number, increased B cell proliferation, abnormal marginal zone B cell morphology, decreased mature B cell number
ENSMUSG00000024235	Map3k8	mitogen-activated protein kinase kinase kinase 8	increased T cell derived lymphoma incidence, increased T cell proliferation
ENSMUSG00000031207	Msn	moesin	decreased lymphocyte cell number, decreased B cell number, decreased CD4-positive, alpha beta T cell number, impaired leukocyte migration
ENSMUSG00000036634	Mag	myelin-associated glycoprotein	decreased leukocyte cell number, increased B cell proliferation
ENSMUSG00000025810	Nrp1	neuropilin 1	abnormal T cell physiology
ENSMUSG00000015950	Ncf1	neutrophil cytosolic factor 1	abnormal inflammatory response, granulomatous inflammation, increased acute inflammation
ENSMUSG00000026480	Ncf2	neutrophil cytosolic factor 2	decreased leukocyte cell number, increased activated T cell number, lung inflammation, decreased regulatory T cell number, increased B cell number, increased T cell number, decreased T cell number, decreased NK T cell number, increased CD8-positive, alpha-beta T cell number, decreased CD8-positive, alpha-beta T cell number, increased follicular B cell number, increased germinal center B cell numb…
ENSMUSG00000026923	Notch1	notch 1	increased leukocyte cell number, increased T cell derived lymphoma incidence, abnormal B cell differentiation, abnormal T cell differentiation, abnormal B cell morphology, decreased B cell number, decreased T cell number, decreased double-negative T cell number, decreased double-positive T cell number, increased T cell apoptosis, decreased CD4-positive, alpha beta T cell number, increased CD8-pos…
ENSMUSG00000038280	Ostm1	osteopetrosis associated transmembrane protein 1	eye inflammation
ENSMUSG00000015474	Ppt2	palmitoyl-protein thioesterase 2	abnormal spleen B cell follicle morphology
ENSMUSG00000037202	Prf1	perforin 1 (pore forming protein)	decreased leukocyte cell number, abnormal T cell activation, increased activated T cell number, abnormal inflammatory response, brain inflammation, liver inflammation, increased B cell derived lymphoma incidence, increased T cell derived lymphoma incidence, abnormal leukocyte physiology, lymph node inflammation, abnormal lymphocyte physiology, decreased susceptibility to autoimmune diabetes, abno…
ENSMUSG00000020573	Pik3cg	phosphatidylinositol-4,5-bisphosphate 3-kinase catalytic subunit gamma	increased leukocyte cell number, abnormal immune cell physiology, abnormal T cell activation, abnormal inflammatory response, decreased inflammatory response, abnormal T cell differentiation, abnormal leukocyte physiology, abnormal T cell physiology, decreased immunoglobulin level, abnormal CD8-positive, alpha-beta T cell physiology, decreased cytotoxic T cell cytolysis, decreased T cell prolifer…
ENSMUSG00000029322	Plac8	placenta-specific 8	increased leukocyte cell number
ENSMUSG00000021822	Plau	plasminogen activator, urokinase	increased inflammatory response, heart inflammation, liver inflammation, decreased inflammatory response, chronic inflammation, increased lymphocyte cell number, decreased T cell proliferation, trachea inflammation
ENSMUSG00000056529	Ptafr	platelet-activating factor receptor	decreased inflammatory response
ENSMUSG00000020717	Pecam1	platelet/endothelial cell adhesion molecule 1	liver inflammation, abnormal leukocyte physiology, joint inflammation
ENSMUSG00000016498	Pdcd1lg2	programmed cell death 1 ligand 2	abnormal CD8-positive, alpha-beta T cell physiology, increased susceptibility to autoimmune diabetes, abnormal cytotoxic T cell physiology, decreased T cell proliferation, increased CD4-positive, alpha beta T cell number, increased CD8-positive, alpha-beta T cell number, decreased CD8-positive, alpha-beta T cell number
ENSMUSG00000032487	Ptgs2	prostaglandin-endoperoxide synthase 2	increased leukocyte cell number, kidney inflammation, abnormal nociception after inflammation, peritoneal inflammation, abnormal memory B cell differentiation
ENSMUSG00000052889	Prkcb	protein kinase C, beta	abnormal humoral immune response, decreased B-1 B cell number, increased T cell number, decreased B cell number, decreased B cell proliferation, increased CD4-positive, alpha beta T cell number, increased CD8-positive, alpha-beta T cell number, impaired humoral immune response
ENSMUSG00000027843	Ptpn22	protein tyrosine phosphatase, non-receptor type 22 (lymphoid)	abnormal T cell activation, autoimmune response, increased inflammatory response, vascular inflammation, abnormal B cell differentiation, abnormal T cell differentiation, abnormal double-positive T cell morphology, abnormal T cell physiology, abnormal B cell number, abnormal B cell physiology, abnormal T cell subpopulation ratio, abnormal B cell morphology, increased regulatory T cell number, inc…
ENSMUSG00000004266	Ptpn6	protein tyrosine phosphatase, non-receptor type 6	abnormal leukocyte cell number, increased leukocyte cell number, abnormal immune system cell morphology, abnormal immune system physiology, abnormal humoral immune response, autoimmune response, abnormal inflammatory response, increased inflammatory response, lung inflammation, salivary gland inflammation, abnormal T cell differentiation, abnormal T cell physiology, increased immunoglobulin level…
ENSMUSG00000026395	Ptprc	protein tyrosine phosphatase, receptor type, C	abnormal leukocyte cell number, decreased leukocyte cell number, abnormal immune system cell morphology, abnormal immune system physiology, abnormal humoral immune response, arrested T cell differentiation, abnormal T cell activation, liver inflammation, lung inflammation, abnormal B cell differentiation, abnormal T cell differentiation, abnormal double-positive T cell morphology, abnormal T cell…
ENSMUSG00000025314	Ptprj	protein tyrosine phosphatase, receptor type, J	abnormal B cell differentiation, increased marginal zone B cell number, increased B-2 B cell number
ENSMUSG00000026204	Ptprn	protein tyrosine phosphatase, receptor type, N	increased susceptibility to autoimmune diabetes
ENSMUSG00000059456	Ptk2b	PTK2 protein tyrosine kinase 2 beta	decreased acute inflammation
ENSMUSG00000039316	Rftn1	raftlin lipid raft linker 1	increased susceptibility to experimental autoimmune encephalomyelitis, decreased susceptibility to experimental autoimmune encephalomyelitis, increased T cell proliferation, abnormal CD4-positive T cell differentiation
ENSMUSG00000026430	Rassf5	Ras association (RalGDS/AF-6) domain family member 5	increased B cell derived lymphoma incidence, abnormal B cell differentiation, abnormal leukocyte migration, abnormal lymphocyte physiology, increased B cell number, increased T cell number, increased B cell proliferation, increased T cell proliferation, increased memory T cell number
ENSMUSG00000068798	Rap1a	RAS-related protein 1a	abnormal leukocyte migration, abnormal leukocyte adhesion, decreased T cell proliferation
ENSMUSG00000026358	Rgs1	regulator of G-protein signaling 1	abnormal B cell physiology, increased immunoglobulin level, increased marginal zone B cell number
ENSMUSG00000008318	Relt	RELT tumor necrosis factor receptor	increased T cell proliferation, abnormal T cell morphology
ENSMUSG00000035697	Arhgap45	Rho GTPase activating protein 45	decreased B cell number, decreased T cell number, decreased CD4-positive, alpha beta T cell number, decreased CD8-positive, alpha-beta T cell number, decreased naive B cell number, decreased DN1 thymic pro-T cell number, decreased CD8-positive, naive alpha-beta T cell number, decreased lymphocyte chemotaxis
ENSMUSG00000022952	Runx1	runt related transcription factor 1	decreased leukocyte cell number, arrested T cell differentiation, lung inflammation, increased T cell derived lymphoma incidence, abnormal B cell differentiation, abnormal T cell differentiation, abnormal double-positive T cell morphology, abnormal immune system organ morphology, abnormal T cell subpopulation ratio, decreased lymphocyte cell number, decreased B cell number, decreased T cell numbe…
ENSMUSG00000031101	Sash3	SAM and SH3 domain containing 3	abnormal humoral immune response, abnormal inflammatory response, abnormal B cell physiology, abnormal immune system organ morphology, abnormal B cell morphology, decreased double-positive T cell number, decreased T cell proliferation, abnormal T cell morphology, abnormal CD4-positive T cell differentiation, abnormal CD8-positive, alpha-beta T cell differentiation, decreased marginal zone B cell …
ENSMUSG00000026582	Sele	selectin, endothelial cell	eye inflammation, abnormal T cell physiology, abnormal leukocyte adhesion, enhanced leukocyte tethering or rolling
ENSMUSG00000037411	Serpine1	serine (or cysteine) peptidase inhibitor, clade E, member 1	heart inflammation, respiratory system inflammation, abnormal acute inflammation, increased acute inflammation
ENSMUSG00000005696	Sh2d1a	SH2 domain containing 1A	abnormal lymphocyte cell number, abnormal immune system physiology, abnormal humoral immune response, decreased immunoglobulin level, abnormal immunoglobulin level, chronic inflammation, increased B cell number, abnormal cytotoxic T cell physiology, increased T cell proliferation, abnormal CD4-positive, alpha-beta T cell physiology, abnormal NK T cell morphology, decreased NK T cell number, absen…
ENSMUSG00000054520	Sh3bp2	SH3-domain binding protein 2	increased inflammatory response, liver inflammation, lung inflammation, stomach inflammation, abnormal B cell number, abnormal B cell physiology, decreased immunoglobulin level, abnormal immune system organ morphology, joint inflammation, increased pre-B cell number, decreased B-1 B cell number, decreased B cell proliferation, increased marginal zone B cell number, decreased transitional stage B …
ENSMUSG00000027322	Siglec1	sialic acid binding Ig-like lectin 1, sialoadhesin	abnormal B cell number, abnormal T cell subpopulation ratio, increased CD8-positive, alpha-beta T cell number, decreased follicular B cell number, increased marginal zone B cell number
ENSMUSG00000040033	Stat2	signal transducer and activator of transcription 2	abnormal T cell differentiation, decreased CD8-positive, alpha-beta T cell number, decreased single-positive T cell number, decreased central memory CD8 positive, alpha-beta T cell number
ENSMUSG00000062939	Stat4	signal transducer and activator of transcription 4	abnormal inflammatory response, abnormal lymphocyte physiology, decreased susceptibility to autoimmune diabetes, abnormal T cell proliferation, abnormal CD4-positive T cell differentiation
ENSMUSG00000056917	Sipa1	signal-induced proliferation associated gene 1	increased leukocyte cell number
ENSMUSG00000075316	Scn9a	sodium channel, voltage-gated, type IX, alpha	abnormal nociception after inflammation
ENSMUSG00000060961	Slc4a4	solute carrier family 4 (anion exchanger), member 4	decreased lymphocyte cell number, abnormal spleen B cell follicle morphology
ENSMUSG00000038178	Slc43a2	solute carrier family 43, member 2	liver inflammation
ENSMUSG00000037049	Smpd1	sphingomyelin phosphodiesterase 1, acid lysosomal	abnormal immune system cell morphology
ENSMUSG00000057342	Sphk2	sphingosine kinase 2	abnormal B cell physiology, increased B cell number, abnormal CD4-positive, alpha-beta T cell physiology
ENSMUSG00000020097	Sgpl1	sphingosine phosphate lyase 1	abnormal immune system physiology, kidney inflammation, abnormal T cell physiology, abnormal immune system organ morphology, abnormal leukocyte migration, decreased susceptibility to experimental autoimmune encephalomyelitis, abnormal regulatory T cell number, decreased lymphocyte cell number, decreased B cell number, decreased T cell number, decreased double-positive T cell number, increased CD4…
ENSMUSG00000008193	Spib	Spi-B transcription factor (Spi-1/PU.1 related)	abnormal humoral immune response, abnormal immature B cell morphology, decreased B cell proliferation, abnormal spleen B cell follicle morphology, increased B cell apoptosis
ENSMUSG00000022372	Sla	src-like adaptor	abnormal double-positive T cell morphology
ENSMUSG00000030987	Stim1	stromal interaction molecule 1	increased leukocyte cell number, abnormal B cell physiology, increased lymphocyte cell number, decreased B cell proliferation, abnormal CD4-positive, alpha-beta T cell physiology
ENSMUSG00000053113	Socs3	suppressor of cytokine signaling 3	increased inflammatory response, liver inflammation, lung inflammation, peritoneal inflammation, decreased susceptibility to experimental autoimmune encephalomyelitis, decreased T cell number, decreased T cell proliferation, abnormal CD4-positive T cell differentiation
ENSMUSG00000039232	Stx11	syntaxin 11	decreased leukocyte cell number, abnormal lymphocyte physiology, increased lymphocyte cell number, abnormal cytotoxic T cell physiology, decreased cytotoxic T cell cytolysis
ENSMUSG00000071552	Tigit	T cell immunoreceptor with Ig and ITIM domains	increased susceptibility to experimental autoimmune encephalomyelitis, increased T cell proliferation, increased susceptibility to experimental autoimmune encephalomyelitis, increased T cell proliferation
ENSMUSG00000001750	Tcirg1	T cell, immune regulator 1, ATPase, H+ transporting, lysosomal V0 protein A3	abnormal immune system physiology, abnormal spleen B cell corona morphology, increased immunoglobulin level, abnormal immune serum protein physiology, decreased lymphocyte cell number, decreased B cell number, decreased T cell number, abnormal spleen B cell follicle morphology
ENSMUSG00000001444	Tbx21	T-box 21	respiratory system inflammation, abnormal CD8-positive, alpha-beta cytotoxic T cell morphology, abnormal immunoglobulin level, abnormal leukocyte migration, decreased susceptibility to experimental autoimmune encephalomyelitis, abnormal CD4-positive, alpha-beta T cell physiology, CNS inflammation, decreased NK T cell number, absent NK T cells, decreased memory T cell number, decreased CD4-positiv…
ENSMUSG00000053469	Tg	thyroglobulin	decreased B cell number, increased CD4-positive, alpha beta T cell number, increased CD8-positive, alpha-beta T cell number, decreased B-2 B cell number, increased central memory CD4-positive, alpha-beta T cell number, increased alpha-beta T cell number
ENSMUSG00000044827	Tlr1	toll-like receptor 1	decreased immunoglobulin level
ENSMUSG00000079164	Tlr5	toll-like receptor 5	lung inflammation, abnormal leukocyte migration, large intestinal inflammation, increased susceptibility to autoimmune diabetes
ENSMUSG00000029999	Tgfa	transforming growth factor alpha	increased incidence of corneal inflammation
ENSMUSG00000050106	Tmc8	transmembrane channel-like gene family 8	decreased CD4-positive, alpha beta T cell number, decreased CD8-positive, alpha-beta T cell number
ENSMUSG00000037321	Tap1	transporter 1, ATP-binding cassette, sub-family B (MDR/TAP)	absent CD8-positive, alpha-beta T cells, abnormal lymphocyte physiology, decreased cytotoxic T cell cytolysis, decreased double-negative T cell number, decreased CD8-positive, alpha-beta T cell number, increased CD4-positive, CD25-positive, alpha-beta regulatory T cell number, decreased CD8-positive, alpha-beta memory T cell number
ENSMUSG00000024401	Tnf	tumor necrosis factor	increased leukocyte cell number, abnormal immune system physiology, abnormal humoral immune response, autoimmune response, abnormal inflammatory response, brain inflammation, heart inflammation, intestinal inflammation, kidney inflammation, lung inflammation, decreased inflammatory response, abnormal lymph node B cell domain morphology, abnormal Peyer's patch T cell area morphology, abnormal CD4-…
ENSMUSG00000031497	Tnfsf13b	tumor necrosis factor (ligand) superfamily, member 13b	abnormal humoral immune response, arrested B cell differentiation, kidney inflammation, salivary gland inflammation, abnormal B cell differentiation, abnormal lymph node B cell domain morphology, abnormal T cell physiology, abnormal B cell physiology, decreased immunoglobulin level, increased immunoglobulin level, abnormal immunoglobulin level, abnormal lymphocyte morphology, abnormal T cell subp…
ENSMUSG00000005824	Tnfsf14	tumor necrosis factor (ligand) superfamily, member 14	abnormal T cell activation, abnormal inflammatory response, intestinal inflammation, liver inflammation, lung inflammation, decreased inflammatory response, abnormal T cell physiology, small intestinal inflammation, abnormal T cell subpopulation ratio, abnormal cytotoxic T cell physiology, decreased cytotoxic T cell cytolysis, decreased T cell proliferation, increased T cell proliferation, abnorm…
ENSMUSG00000024793	Tnfrsf25	tumor necrosis factor receptor superfamily, member 25	abnormal negative T cell selection, decreased T cell apoptosis
ENSMUSG00000057948	Unc13d	unc-13 homolog D	decreased cytotoxic T cell cytolysis, increased CD8-positive, alpha-beta T cell number
ENSMUSG00000036908	Unc93b1	unc-93 homolog B1, TLR signaling regulator	liver inflammation, increased B cell number, decreased B cell proliferation, increased B cell proliferation, increased memory T cell number, decreased marginal zone B cell number, increased CD4-positive, alpha-beta memory T cell number
ENSMUSG00000020101	Vsir	V-set immunoregulatory receptor	abnormal T cell activation, increased inflammatory response
ENSMUSG00000001930	Vwf	Von Willebrand factor	increased susceptibility to experimental autoimmune encephalomyelitis, increased acute inflammation
ENSMUSG00000075284	Wipf1	WAS/WASL interacting protein family, member 1	lung inflammation, abnormal lymph node B cell domain morphology, abnormal Peyer's patch T cell area morphology, abnormal T cell physiology, joint inflammation, decreased lymphocyte cell number, decreased B cell number, decreased T cell proliferation, increased B cell proliferation, decreased follicular B cell number, decreased marginal zone B cell number, abnormal alpha-beta T cell morphology
ENSMUSG00000026117	Zap70	zeta-chain (TCR) associated protein kinase	absent CD8-positive, alpha-beta T cells, abnormal humoral immune response, arrested T cell differentiation, abnormal T cell activation, increased activated T cell number, lung inflammation, abnormal T cell differentiation, abnormal double-positive T cell morphology, abnormal CD4-positive, alpha beta T cell morphology, abnormal T cell physiology, increased immunoglobulin level, chronic joint infla…
ENSMUSG00000026197	Zfand2b	zinc finger, AN1 type domain 2B	increased leukocyte cell number, increased lymphocyte cell number, decreased lymphocyte cell number, abnormal myeloid leukocyte morphology

[truncated: 1 more sheets: Supplementary Table S11]
